# Supplementary material for: The endosomal protein sorting nexin 4 is a synaptic protein
Source: Sci Rep. 2020 Oct 26;10:18239. doi: 10.1038/s41598-020-74694-6 (PMC7588491; doi:10.1038/s41598-020-74694-6)
Supplement: Supplementary file 2 — Supplementary Tables. [file 41598_2020_74694_MOESM2_ESM.xlsx]

## Sheet: SupplemetaryTable S1
Supplementary Table S1: Summary of the mean, SEM, n/N numbers and statistics of measured variables in the study
Figure	Meassured variable	Group	Mean ± SEM	n/N	Statistics	p-value
1b	(SNX4/Actin)/Control	Control	1.00 ± 0.15	7	H = 23.31, p=0.0055
		shSNX4-1	0.31 ± 0.08	3		> 0.9999
		shSNX4-2	0.28 ± 0.13	3		0.616
		shSNX4-3	0.41 ± 0.22	3		> 0.9999
		shSNX4-1+R1	1.37 ± 0.51	3		> 0.9999
		shSNX4-2+R2	1.99 ± 0.24	3		0.3567
		shSNX4-3+R3	1.27 ± 0.26	3		> 0.9999
1e	SNX4(a.u.)/Control	Control	1.00 ± 0.03	63/4	H = 189.81 p<0.0001
		shSNX4-1	0.61 ± 0.03	49/3		< 0.0001
		shSNX4-2	0.52 ± 0.02	43/3		< 0.0001
		shSNX4-3	0.35 ± 0.02	39/3		< 0.0001
		shSNX4-1+R1	1.40 ± 0.10	40/3		0.5914
		shSNX4-2+R2	1.35 ± 0.08	37/3		0.2777
		shSNX4-3+R3	0.86 ± 0.06	38/3		0.1447
1f	Synaptophysin (a.u.)/Control	Control	1.00 ± 0.02	63/4	H = 24.46 p=0.0004
		shSNX4-1	1.04 ± 0.07	49/3		> 0.9999
		shSNX4-2	1.08 ± 0.03	43/3		> 0.9999
		shSNX4-3	0.76 ± 0.05	39/3		0.0649
		shSNX4-1+R1	0.86± 0.09	40/3		> 0.9999
		shSNX4-2+R2	1.00 ± 0.05	37/3		> 0.9999
		shSNX4-3+R3	0.77 ± 0.10	38/3		0.2651
2b	Rab5 (a.u)/Control	Control	1.00 ± 0.03	39/3	U = 430.0, p=0.0013
		shSNX4-2	0.81 ± 0.03	42/3
2	SNX4 (a.u)/Control	Control	1.00 ± 0.05	39/3	U = 120.0, p<0.0001
		shSNX4-2	0.50 ± 0.02	42/3
2c	Pearson's Rab5 and SNX4	Control	0.58 ± 0.01	39/3	U = 209.5, p<0.0001
		shSNX4-2	0.41 ± 0.01	42/3
2	Mander's M1 Rab5 in SNX4	Control	0.51 ± 0.02	39/3	U = 255.5, p<0.0001
		shSNX4-2	0.29 ± 0.01	42/3
	Mander's M2 SNX4 in Rab5	Control	0.64 ± 0.01	39/3	U = 413.0 p<0.0001
		shSNX4-2	0.54 ± 0.01	42/3
2e	Rab11 (a.u)/Control	Control	1.00 ± 0.02	39/3	U = 538.0, p=0.2194
		shSNX4-2	0.93 ± 0.04	37/3
2	SNX4 (a.u)/Control	Control	1.00 ± 0.02	39/3	U = 222.0, p<0.0001
		shSNX4-2	0.73 ± 0.04	37/3
2f	Pearson's Rab11 and SNX4	Control	0.45 ± 0.01	34/3	U = 195.0, p<0.0001
		shSNX4-2	0.31 ± 0.01	37/3
2	Mander's M1 Rab11 in SNX4	Control	0.39 ± 0.01	39/3	U = 121.0, p<0.0001
		shSNX4-2	0.18 ± 0.01	37/3
	Mander's M2 SNX4 in Rab11	Control	0.49 ± 0.01	39/3	U = 444.5, p<0.0333
		shSNX4-2	0.42 ± 0.03	37/3
4b	Pearson's Syph-1 and SNX4	Control	0.71 ± 0.01	36/3	U = 153.0, p<0.0001
		shSNX4-2	0.55 ± 0.01	36/3
4	Mander's M1 Syph-1 in SNX4	Control	0.63 ± 0.01	35/3	t=6.128,df=69, p<0.0001
		shSNX4-2	0.48 ± 0.02	36/3
	Mander's M2 SNX4 in Syph-1	Control	0.64 ± 0.02	36/3	t=2.873,df=71, p<0.0001
		shSNX4-2	0.52 ± 0.02	37/3
4	SNX4 (a.u)/Control	Control	1.00 ± 0.04	36/3	t=5.686,df=70, p<0.0001
		shSNX4-2	0.68 ± 0.03	36/3
4c	(PSD95/TCE) / HC	P2	4.23 ± 0.93	3	H = 7.5 p=0.0687
		M	0.52 ± 0.26	3
		SyS	1.15 ± 0.79	3
		SyM	1.00 ± 0.60	3
		PSD	13.64 ± 8.55	3
4d	(SNX4/TCE) / HC	P2	0.82 ± 0.41	3	H = 4.30, p = 0.4190
		M	0.75 ± 0.18	3
		SyS	1.39 ± 0.66	3
		SyM	2.24 ± 1.73	3
		PSD	0.02 ± 0.02	3
4e	(VAMP2/TCE) / HC	P2	1.18 ± 0.12	3	H = 9.07 p=0.0180
		M	1.26 ± 0.08	3
		SyS	1.47 ± 0.10	3
		SyM	1.64 ± 0.16	3
		PSD	0.14 ± 0.01	3
g	# gold particles	T	1.69 ± 0.17	46/3	U = 447.5, p<0.0001
		PSD	0.63 ± 0.16	46/3
5b	Relative TfR	Control	0.99 ± 0.10	7	H = 4.01, p=0.2776
		shSNX4-1	0.60 ± 0.16	3
		shSNX4-2	0.89 ± 0.14	4
		shSNX4-3	0.76 ± 0.36	2
5c	Relative SNX4	Control	0.96 ± 0.03	4	H = 8.12, p=0.0155
		shSNX4-1	0.32 ± 0.10	3		0.2316
		shSNX4-2	0.15 ± 0.07	3		0.0264
		shSNX4-3	0.26 ± < 0.01	2		0.1591
5e	Mander's Rab11 in Syph-1	Control	0.61 ± 0.02	20/2	F(3,74) = 1.43, p=0.0003
		shSNX4-1	0.53 ± 0.02	20/2		0.0885
		shSNX4-2	0.64 ± 0.02	19/2		0.3692
		shSNX4-3	0.49 ± 0.03	19/2		0.0047
S2	SNX4/actin	cerebelum	0.75 ± 0.46	3
		cortex	0.68 ± 0.37	3
		hippocampus	0.38 ± 0.16	3
		prefrontalcortex	0.25 ± 0.24	2
		hypothalamus	0.50 ± 0.40	2
		striatum	0.35 ± 0.15	3
		olfactory bulb	0.17 ± 0.05	3
S3c	SNX4 in synaptophsyin (a.u.) /Control	Control	1.00 ± 0.03	63/4	H = 142.92 p<0.0001
		shSNX4-1	0.70 ± 0.04	49/3		0.0003
		shSNX4-2	0.48 ± 0.01	43/3		< 0.0001
		shSNX4-3	0.61 ± 0.03	39/3		< 0.0001
		shSNX4-1+R1	2.18 ± 0.28	40/3		> 0.9999
		shSNX4-2+R2	1.45 ± 0.11	37/3		0.1275
		shSNX4-3+R3	2.13 ± 0.24	38/3		0.4394
S6a	RAB5 puncta per μm	Control	0.21 ± 0.01	39/3	t=0.9715, df=71, p=0.3346
		shSNX4-2	0.20 ± 0.01	42/3
S6b	RAB5 puncta area (μm2)	Control	1.80 ± 0.05	39/3	t=4.804, df=71, p<0.0001
		shSNX4-2	1.45 ± 0.05	42/3
S6c	RAB11 puncta per μm	Control	0.34 ± 0.01	39/3	t=4.690, df=70, p<0.0001
		shSNX4-2	0.27 ± < 0.01	37/3
S6d	RAB11 puncta area (μm2)	Control	1.09 ± 0.03	39/3	t=2.224, df=70, p=0.0294
		shSNX4-2	1.22 ± 0.04	37/3
S6e	RAB11 in synaptophysin-1 puncta (a.u.)	Control	0.51 ± 0.04	20/2	t=0.8694, df=38, p=0.3901
		shSNX4-2	0.60 ± 0.08	19/2
S7b	synapses per μm (bassoon)	Control	0.32 ± < 0.01	32/3	H = 17.07, p=0.0007
		shSNX4-1	0.31 ± 0.01	33/3		0.4433
		shSNX4-2	0.30 ± < 0.01	32/3		0.1569
		shSNX4-3	0.27 ± 0.06	31/3		0.0001
S7c	bassoon (a.u.)	Control	1.00 ± 0.09	32/3	H = 13.36, p=0.0039
		shSNX4-1	0.79 ± 0.07	33/3		0.5179
		shSNX4-2	0.87 ± 0.04	32/3		> 0.9999
		shSNX4-3	1.08 ± 0.06	31/3		0.0997
S7d	synapses per μm (synaptophysin-1)	Control	1.00 ± 0.02	63/4	H = 67.91 p< 0.0001
		shSNX4-1	1.00 ± 0.01	49/3		> 0.9999
		shSNX4-2	0.78 ± 0.01	43/3		< 0.0001
		shSNX4-3	0.94 ± 0.02	39/3		0.5025
		shSNX4-1+R1	0.99± 0.02	40/3		> 0.9999
		shSNX4-2+R2	1.08 ± 0.07	37/3		0.2102
		shSNX4-3+R3	1.01 ± 0.07	38/3		> 0.9999

## Sheet: SupplementaryTable S2
Supplementary Table S2: Summary of quantified proteins with high confidence in each experimental group and its statistical analysis.		Supplementary Table S2
Accession number	Gene name	Description	# peptides	Control (abundance)					shSNX4-1 (abundance)					shSNX4-2 (abundance)					shSNX4-3 (abundance)					Control vs shSNX4-1				Control vs shSNX4-2				Control vs shSNX4-3
				N1	N2	N3	N4	N5	N1	N2	N3	N4	N5	N1	N2	N3	N4	N5	N1	N2	N3	N4	N5	foldchange(log2 )	effect-size	moderated effect-size	FDR adjusted p-values	foldchange(log2 )	effect-size	moderated effect-size	FDR adjusted p-values	foldchange(log2 )	effect-size	moderated effect-size	FDR adjusted p-values
Q91YJ2	SNX4	Sorting nexin-4	3	270.568	226.251	250.267	255.446	256.472	47.7561	74.7842	53.1498	63.6699	71.6588	75.187	70.8541	49.668	46.4667	28.5524	78.9823	91.1927	106.529	85.324	47.8094	-1.99835	-1.86593	-15.4237	4.22408e-05	-2.30148	-1.81301	-10.0344	0.000220296	-1.65322	-1.80874	-9.39449	0.000391739
Q99P72	RTN4	Reticulon-4	15	3499.76	3611.92	3643.81	3492.11	3943.26	1477.66	1661.31	1158.39	1318.78	1394.58	3089.81	2853.7	2933.41	3647.15	3404.09	2296.98	2881.1	3336.14	2593.48	2745.38	-1.34427	-1.86716	-13.8576	4.55481e-05	-0.185645	-1.2729	-2.16784	0.159998	-0.403577	-1.59178	-3.78698	0.0196461
P40124	CAP1	Adenylyl cyclase-associated protein 1	10	1784.84	1723.77	1679.31	1612.45	1871.01	526.198	681.588	455.155	654.895	465.299	1059.95	1181	1220.76	1127.63	1421.28	1471.27	1519.78	1343.56	2033.92	1663.96	-1.60697	-1.85845	-13.4629	4.55481e-05	-0.512938	-1.74792	-5.80631	0.00439845	-0.12275	-0.620291	-0.946402	0.533394
P43006;P43006-2	SLC1A2	Excitatory amino acid transporter 2	4	441.65	353.7	368.01	375.636	342.033	119.222	126.037	135.213	152.354	159.628	121.137	101.738	72.7436	107.484	158.065	174.175	176.628	176.994	196.678	162.562	-1.41042	-1.85999	-13.1491	4.55481e-05	-1.77055	-1.81816	-10.1309	0.000220296	-1.08057	-1.85807	-11.0388	0.000263302
D3Z0V6;P12849	PRKAR1B	cAMP-dependent protein kinase type I-beta regulatory subunit	1	144.432	148.341	160.055	163.036	164.495	53.4126	61.6052	67.1186	71.5089	50.7273	172.298	152.012	274.139	301.25	213.014	129.447	104.71	139.395	185.441	193.081	-1.37838	-1.85972	-13.0172	4.55481e-05	0.477286	1.20436	2.50605	0.11261	-0.0808607	-0.273872	-0.437879	0.778994
Q9Z1S5-2	SEPT3	Isoform 2 of Neuronal-specific septin-3	8	3430.68	3304.5	3538.17	3521.59	3799.9	1570.46	1911.41	1719.3	1814.32	1752.95	2379.61	2328.13	2331.63	2622.05	2890.76	2771.03	3152.3	3464.22	3537.58	3261.23	-0.966984	-1.86957	-12.0513	6.9987e-05	-0.479988	-1.74802	-5.64512	0.00475798	-0.124289	-0.908704	-1.25731	0.395134
P55821	STMN2	Stathmin-2	1	296.209	253.687	235.669	279.88	287.452	110.273	75.7118	100.903	75.3553	85.0151	162	141.997	116.83	184.616	181.61	130.946	132.967	287.976	137.778	39.9673	-1.55857	-1.8466	-12.0394	6.9987e-05	-0.782743	-1.69138	-5.72172	0.00452613	-1.13672	-1.26928	-2.87072	0.0567572
P35293	RAB18	Ras-related protein Rab-18	6	1668.07	1671.58	1674.8	1593.52	1636.91	902.119	977.187	813.454	809.095	868.931	1413.89	1469.89	1496.82	1474.14	1707.63	1465.36	1395.21	1213.15	1110.02	980.231	-0.860259	-1.87711	-11.8282	7.27736e-05	-0.108944	-1.14535	-1.50545	0.324619	-0.433872	-1.65862	-4.26229	0.0119359
Q9JIA1	LGI1	Leucine-rich glioma-inactivated protein 1	6	374.297	364.892	288.999	300.483	392.147	133.736	107.26	92.7077	122.596	140.668	189.599	231.857	257.739	259.076	256.075	268.655	303.573	268.088	236.251	278.925	-1.49742	-1.84001	-11.3557	9.61321e-05	-0.512983	-1.6057	-4.42775	0.0141747	-0.342468	-1.47286	-3.10104	0.0433438
G3XA25;Q8CAY6	ACAT2	Acetyl-CoA acetyltransferase, cytosolic	3	485.591	406.575	450.665	470.636	544.946	203.79	200.846	174.801	226.665	182.901	391.957	227.931	407.773	371.234	294.846	249.605	192.141	544.383	292.584	164.522	-1.20551	-1.84553	-11.1439	0.000100007	-0.489665	-1.29672	-2.82694	0.0784495	-0.849943	-1.33408	-3.09918	0.0433438
B8QI34;Q8BSS9	PPFIA2	Liprin-alpha 2	10	1007.57	1051.42	1028.71	1002.61	1089.08	385.452	481.378	498.347	514.506	520.274	702.873	834.964	798.478	913.348	1059.49	849.349	900.669	1044.06	957.555	774.271	-1.0868	-1.85005	-11.0772	0.000100007	-0.260327	-1.24246	-2.37145	0.128363	-0.217339	-1.36007	-2.28018	0.120337
P10649	GSTM1	Glutathione S-transferase Mu 1	9	1926.09	1937.96	1890.01	1651.54	1578.28	770.822	660.046	916.11	761.439	741.605	1400.29	1328.09	1733.34	1180.56	1196.4	880.907	1406.05	1844.71	1258.22	1003.37	-1.16697	-1.84317	-10.856	0.000111365	-0.383903	-1.4806	-3.43659	0.0407292	-0.533371	-1.35064	-3.01918	0.047815
P06151	LDHA	L-lactate dehydrogenase A chain	13	11372.3	11935.6	12007.3	13075.4	14203.6	6279.9	6667.39	5890.03	7001.32	6743.25	10297.3	11860.4	13727	14242.5	15856.7	12500	14298.5	13554.5	20858.3	20409.6	-0.955017	-1.85217	-10.6273	0.000126146	0.0512966	0.2633	0.401367	0.801931	0.356298	1.08198	2.05971	0.156933
Q99PU5	ACSBG1	Long-chain-fatty-acid--CoA ligase ACSBG1	8	779.756	847.904	824.519	761.94	704.37	212.685	203.155	324.201	218.278	323.366	340.287	463.976	645.979	434.652	499.684	467.202	589.987	567.355	658.227	713.194	-1.60068	-1.82592	-10.466	0.000135633	-0.745353	-1.63657	-5.03288	0.00844201	-0.442882	-1.45993	-3.32864	0.0329887
E9Q3V9;E9Q9Q9;H7BX15;Q80TR1	LPHN1	Latrophilin-1	3	120.311	127.372	124.493	145.126	152.391	58.3591	61.6452	68.8553	44.2281	63.7703	84.0874	96.9567	119.489	131.81	136.764	94.7725	102.63	170.396	116.577	111.072	-1.21306	-1.82669	-9.93756	0.000188043	-0.256826	-0.940234	-1.6914	0.270079	-0.17555	-0.661439	-1.08768	0.467505
P48318	GAD1	Glutamate decarboxylase 1	5	1171.03	872.384	989.4	1099.38	1146.35	413.534	454.833	317.231	455.593	316.43	278.511	332.507	312.525	434.576	513.339	397.381	427.04	655.679	405.515	600.579	-1.41388	-1.8197	-9.87644	0.000188043	-1.52568	-1.79469	-8.80246	0.000481704	-1.15284	-1.72212	-6.45393	0.00227899
P16388	KCNA1	Potassium voltage-gated channel subfamily A member 1	2	321.386	248.1	307.04	276.857	222.692	115.629	134.118	123.831	107.583	98.4906	170.049	200.414	102.402	165.954	141.835	261.47	216.761	222.975	206.956	98.8079	-1.20059	-1.82401	-9.76639	0.000188043	-0.826112	-1.59981	-4.73917	0.0105306	-0.507422	-1.1181	-2.24837	0.1248
Q91X97	NCALD	Neurocalcin-delta	5	607.411	741.159	833.532	1052.09	936.747	276.295	208.823	144.445	234.911	190.844	522.092	479.142	682.512	815.902	835.302	358.562	510.467	635.439	556.678	477.264	-1.94473	-1.80877	-9.697	0.000188043	-0.330768	-0.841664	-1.52657	0.31795	-0.762095	-1.49433	-3.87403	0.0178824
Q9DCP2	SLC38A3	Sodium-coupled neutral amino acid transporter 3	1	235.626	272.02	298.412	265.588	195.672	81.9684	89.1138	119.193	101.738	90.8231	78.4012	77.2442	81.0471	58.1571	80.4465	118.146	152.557	108.507	200.946	204.234	-1.33968	-1.81607	-9.58529	0.000188043	-1.75189	-1.85699	-13.671	0.000154312	-0.72527	-1.4111	-3.40708	0.0302992
Q61137;Q61137-2	ASTN1	Astrotactin-1	5	528.105	532.574	520.234	688.748	672.937	242.773	255.003	254.591	272.073	286.132	343.552	389.405	373.859	522.603	525.624	339.879	403.954	383.753	401.801	364.184	-1.10955	-1.82378	-9.55461	0.000188043	-0.455009	-1.33098	-2.92865	0.06998	-0.664309	-1.71404	-5.55494	0.00384662
Q810U4-2	NRCAM	Isoform 2 of Neuronal cell adhesion molecule	7	783.561	816.091	737.096	876.003	865.398	318.07	394.697	332.795	418.017	446.387	335.033	347.725	371.537	634.786	687.249	419.544	449.808	543.526	600.403	522.393	-1.07391	-1.8224	-9.40007	0.000206341	-0.849128	-1.49578	-3.94976	0.0240572	-0.740542	-1.71193	-5.72041	0.00357492
D3Z709;Q9D415;Q9D415-2;Q9D415-3;Q9D415-4	DLGAP1	Disks large-associated protein 1	2	77.4028	59.9263	96.6278	89.2614	96.8147	48.064	34.253	46.7027	41.3651	37.6026	74.4409	31.5058	63.6308	63.6504	62.5358	47.4529	43.5212	48.9072	41.9458	47.1993	-1.13213	-1.81915	-9.38065	0.000206341	-0.548709	-1.24909	-2.68509	0.0932372	-0.791174	-1.72926	-6.07066	0.00298388
P56564	SLC1A3	Excitatory amino acid transporter 1	4	1133.24	922.047	1152.87	1009.65	949.583	333.966	318.855	525.086	386.349	422.71	562.649	533.44	809.844	688.724	608.33	595.763	780.248	914.021	787.803	997.844	-1.36842	-1.80877	-9.2667	0.000210107	-0.692058	-1.65266	-5.13993	0.007622	-0.379363	-1.21121	-2.41083	0.101186
P48320	GAD2	Glutamate decarboxylase 2	2	76.4118	74.2914	85.9463	99.2308	112.165	45.595	46.3617	44.368	45.7957	57.1082	49.6193	74.3887	50.6969	44.1846	69.2912	68.2248	50.7379	52.329	55.336	38.1473	-0.995919	-1.8241	-9.26432	0.000210107	-0.656178	-1.45906	-3.64822	0.0327532	-0.707767	-1.50623	-3.90622	0.017269
H3BJ27;H3BJR6;Q8BHK2	SCN3B	Sodium channel subunit beta-3 (Fragment)	1	149.786	124.883	151.846	142.698	183.51	67.5511	71.7513	82.0848	65.3815	56.7724	86.2542	95.4545	119.997	101.295	140.909	158.98	147.63	123.681	181.007	245.975	-1.13218	-1.8152	-9.19828	0.000210107	-0.482994	-1.37703	-3.13484	0.0561553	0.165127	0.503495	0.834894	0.583239
P45878	FKBP2	Peptidyl-prolyl cis-trans isomerase FKBP2	1	419.625	423.966	415.57	483.024	460.413	203.698	229.747	172.544	251.507	197.413	384.999	351.038	280.662	355.059	358.05	358.329	393.653	344.894	540.755	400.631	-1.02409	-1.82066	-9.19019	0.000210107	-0.340151	-1.47964	-3.3178	0.0465504	-0.156779	-0.737601	-1.1692	0.431915
D3YV69	RAB6A	Ras-related protein Rab-6A	4	1279.7	1314.98	1300.21	1147.36	1143.5	594.305	775.622	605.304	522.287	496.385	637.77	789.776	626.723	590.84	478.135	1645.34	1724.97	1489.07	1575.88	1690.02	-1.01971	-1.82084	-9.18616	0.000210107	-0.987986	-1.80238	-8.48702	0.000551163	0.395216	1.756	4.61938	0.00815499
P14152	MDH1	Malate dehydrogenase, cytoplasmic	15	20168.8	18916.9	18380.7	17168.4	17191.6	11161.7	12024.2	10255.7	12243.3	10720.8	22126.6	22271.8	19427.6	21250.2	19432.1	21313	21254.8	16785.2	24895.3	20313.9	-0.745639	-1.84814	-9.15738	0.000210107	0.163466	1.36539	2.1755	0.159454	0.174218	0.986588	1.55019	0.287432
Q8BMS1	HADHA	Trifunctional enzyme subunit alpha, mitochondrial	16	2832.88	2659.94	2600.72	2211.99	2064.82	1315.69	1280.68	1234.18	989.45	1098.75	2753.36	2931.72	2737.55	2184.47	2002.94	1840.06	2129.61	2426.59	1289.42	1208.36	-1.01451	-1.81869	-9.07804	0.000218776	0.0334692	0.170135	0.258649	0.870896	-0.521312	-1.29706	-2.81326	0.061049
P51150	RAB7A	Ras-related protein Rab-7a	13	9251.91	9161.46	9214.08	8965.36	9187.11	5658.83	6046.83	4754.69	4796.17	4641.06	9124.98	9568.08	9559.43	9562.09	9590.65	7659.4	8237.35	8309.76	7118.9	7655.1	-0.828714	-1.83421	-9.05882	0.000218776	0.0450062	1.31576	0.769195	0.628021	-0.224552	-1.73986	-2.96474	0.0508843
Q8CH77;Q8CH77-2	NAV1	Neuron navigator 1	3	120.406	126.774	138.434	138.581	136.49	80.1324	65.9433	61.9975	64.7761	49.3824	51.1546	94.3047	101.692	115.329	120.929	68.3861	76.5206	97.1508	103.848	88.4274	-1.07266	-1.81053	-8.87532	0.000249978	-0.514646	-1.16714	-2.40419	0.1251	-0.590264	-1.6504	-4.74048	0.00733948
O88736;Q8C5N9	HSD17B7	3-keto-steroid reductase	1	125.283	128.896	147.392	138.247	147.381	80.2511	83.1546	81.1235	63.9372	67.7992	89.698	85.0854	58.0703	78.6493	56.9848	61.1041	58.6596	67.3028	67.3379	57.198	-0.874374	-1.82298	-8.80374	0.00025934	-0.927701	-1.73579	-6.62097	0.00218969	-1.10292	-1.86954	-12.1043	0.000215184
P84075	HPCA	Neuron-specific calcium-binding protein hippocalcin	5	1943.94	1977.22	2210.59	2689.49	2406.23	950.422	1081	747.294	1012.69	901.98	1203.01	1159.01	1616.28	1926.59	1817.44	1195.8	1565.56	2088.14	1895.66	1911.08	-1.20416	-1.80266	-8.78885	0.00025934	-0.545248	-1.34299	-3.0381	0.0621182	-0.39291	-1.13122	-2.21399	0.129758
Q8R191	SYNGR3	Synaptogyrin-3	1	3535.87	3398.89	3607.67	3483.33	3582.09	2081.45	2426.89	2084.11	1946.97	1850.63	2888.11	3095.64	2566.34	2775.36	2703.54	3502.65	3449.03	3961.14	3017.93	3509.05	-0.728252	-1.83903	-8.68511	0.000282046	-0.319464	-1.75394	-4.55867	0.012105	-0.0185117	-0.213216	-0.215483	0.89278
F8VPU2	FARP1	FERM, RhoGEF and pleckstrin domain-containing protein 1	6	455.8	418.099	468.723	485.31	506.074	269.073	264.956	271.721	290.674	257.809	385.733	447.91	430.853	426.897	444.01	433.678	498.601	644.997	476.645	502.462	-0.732854	-1.83332	-8.51046	0.000320769	-0.116973	-0.999693	-1.42942	0.349366	0.0820619	0.47041	0.678618	0.654029
A2AQR0;Q64521	GPD2	Glycerol-3-phosphate dehydrogenase	18	4327.63	4214.7	4060.03	4156.99	4164.24	2577.67	2900.4	2582.37	2845.08	2717.32	3930.67	3990.39	3929.79	4096.57	4074.44	2970.1	3174.43	2917.18	2520.2	2841.52	-0.58529	-1.8692	-8.49623	0.000320769	-0.0536511	-1.37455	-0.911489	0.562686	-0.54023	-1.84581	-6.75151	0.00200968
B1AWN6	SCN2A1	Sodium channel protein	2	238.765	233.965	311.405	305.103	348.967	67.4029	85.9079	119.741	53.415	58.2957	95.2657	147.792	128.383	207.971	148.597	103.522	112.839	152.76	57.2525	119.979	-1.89826	-1.78146	-8.46624	0.000323665	-0.996568	-1.60738	-4.89363	0.0092488	-1.44544	-1.68535	-5.99899	0.00304925
Q61598	GDI2	Rab GDP dissociation inhibitor beta	18	6900.18	7054.1	6766.59	6363.55	6728.46	3837.56	4470.8	3188.62	4127.45	3480.1	6922.44	7886.82	7237.14	7285.39	7303.53	9327.29	8879.81	8273.68	11270	10103	-0.814359	-1.81615	-8.32293	0.000361431	0.117149	1.48827	1.84085	0.226693	0.503369	1.69926	4.84725	0.00665791
Q9CQZ5	NDUFA6	NADH dehydrogenase [ubiquinone] 1 alpha subcomplex subunit 6	2	116.819	105.042	114.822	105.167	91.9433	61.8847	66.5082	58.0303	53.9167	61.1174	75.2497	71.9865	62.157	52.1731	54.0101	58.0141	43.8489	125.299	48.8993	68.3477	-0.875395	-1.80903	-8.30367	0.000361431	-0.774918	-1.71647	-6.07722	0.00345809	-0.689889	-1.24824	-2.72177	0.0686547
P17156	HSPA2	Heat shock-related 70 kDa protein 2	5	187.186	193.016	190.518	180.981	178.046	110.285	130.13	105.742	117.652	99.2606	234.061	178.849	320.733	241.254	275.112	190.63	174.836	255.821	233.208	293.576	-0.678514	-1.83667	-8.27808	0.000363871	0.415001	1.34353	2.93579	0.0694791	0.280126	1.01565	1.82964	0.206465
Q8R2Y0;Q8R2Y0-2	ABHD6	Monoacylglycerol lipase ABHD6	3	371.899	389.411	383.469	445.971	415.818	142.807	153.04	117.554	70.2386	154.049	309.995	324.045	378.034	395.372	405.87	297.231	374.435	317.522	319.969	423.437	-1.67251	-1.77733	-8.23171	0.000375052	-0.137564	-0.878959	-1.37617	0.369589	-0.238805	-1.10602	-1.92542	0.184583
E9PUE7;Q5SSL4;Q5SSL4-2;Q5SSL4-4	ABR	Active breakpoint cluster region-related protein	7	689.204	705.385	657.652	673.078	683.538	338.371	402.583	395.705	454.945	425.007	457.464	546.438	617.826	663.518	786.898	295.614	371.697	256.401	228.202	130.115	-0.731771	-1.82449	-8.21276	0.00037521	-0.17427	-0.797926	-1.33451	0.384326	-1.51723	-1.73707	-6.98589	0.00178383
O89096;P61329;P61329-2;P70379;P70379-2	FGF12;FGF14	Fibroblast growth factor	1	156.231	108.274	137.114	125.872	87.9266	42.6548	43.9188	56.2026	30.986	47.8741	43.2417	72.5039	93.8148	101.905	95.0368	78.1551	112.877	79.1396	117.445	153.304	-1.54777	-1.77458	-8.07861	0.000418827	-0.640142	-1.21523	-2.59376	0.103452	-0.180103	-0.497299	-0.833241	0.583239
P51174	ACADL	Long-chain specific acyl-CoA dehydrogenase, mitochondrial	4	329.701	341.787	394.548	337.237	396.581	207.279	196.007	210.509	234.404	198.957	329.112	335.268	410.026	354.232	317.557	351.69	349.579	199.848	363.158	277.572	-0.73738	-1.81631	-7.99161	0.000453188	-0.0310431	-0.228421	-0.316387	0.842099	-0.261387	-0.892109	-1.5688	0.281844
Q5SRA0;Q5SVE1;Q9R1V7;Q9R1V7-2;Q9R1V7-3;Q9R1V7-4	ADAM23	Disintegrin and metalloproteinase domain-containing protein 23	2	159.021	214.692	181.307	198.529	180.578	77.0691	106.923	77.3545	103.206	92.8931	157.915	145.764	176.347	206.558	210.95	218.684	230.771	185.636	234.673	146.085	-0.993561	-1.78938	-7.96972	0.000455821	-0.0533875	-0.269452	-0.412244	0.797737	0.107486	0.49986	0.768055	0.610663
Q80WM4	HAPLN4	Hyaluronan and proteoglycan link protein 4	1	160.686	121.017	200.699	141.95	196.123	72.6262	51.1061	66.8989	73.4891	70.9872	54.6696	21.6648	93.0592	89.1113	92.4975	82.998	72.0641	104.721	80.2267	102.289	-1.27418	-1.7751	-7.90514	0.000469396	-1.38616	-1.43247	-3.63799	0.0327532	-0.857848	-1.6258	-4.93605	0.00606643
B9EJA2;B9EJA2-2;B9EJA2-3;B9EJA2-4;B9EJA2-5;D3Z1E3;D3Z551	CTTNBP2	Cortactin-binding protein 2	2	229.7	212.088	225.46	216.055	213.901	126.699	148.32	128.143	113.492	101.681	172.729	186.722	179.314	215.471	183.081	224.163	239.615	213.604	209.114	184.379	-0.790898	-1.80546	-7.90045	0.000469396	-0.216963	-1.46052	-2.71634	0.0897936	-0.0381435	-0.510094	-0.469276	0.762319
Q8BH66	ATL1	Atlastin-1	6	496.763	513.598	559.153	699.076	743.358	297.428	227.945	210.859	204.102	166.8	344.544	379.742	391.766	398.213	442.596	662.406	713.894	622.598	798.738	945.953	-1.39965	-1.76995	-7.8456	0.000488442	-0.600232	-1.57866	-4.36664	0.0151462	0.272144	0.86605	1.53004	0.293616
B1ATI0;B1AV77;P47740	ALDH3A2	Aldehyde dehydrogenase	5	169.062	188.399	181.774	176.735	158.188	104.285	88.6405	69.5353	76.9084	104.455	239.388	233.637	329.63	197.303	211.186	228.401	239.277	202.287	184.317	147.153	-0.957329	-1.78465	-7.75934	0.000521288	0.463161	1.45182	3.44423	0.0404181	0.178711	0.947415	1.51104	0.300498
Q6R891	PPP1R9B	Neurabin-2	6	473.711	560.984	635.318	758.689	751.133	261.142	235.224	277.371	273.167	308.025	484.288	377.938	457.987	716.872	855.042	349.35	430.787	312.451	466.549	346.058	-1.16822	-1.77271	-7.72999	0.000526942	-0.181257	-0.447533	-0.753749	0.636241	-0.771958	-1.59816	-4.6072	0.0082816
P24369	PPIB	Peptidyl-prolyl cis-trans isomerase B	10	3936.98	3774.46	3985.37	3935.91	4045.64	2380.63	2767.02	2603.12	2602.56	2707.86	3513.6	3251.27	3081.01	3770.87	3636.39	2162.75	2522.09	2623.46	2662.45	2303.99	-0.556495	-1.85282	-7.72134	0.000526942	-0.182836	-1.436	-2.43218	0.122276	-0.686381	-1.823	-7.4169	0.00143528
Q8C0Q9;Q8C0Q9-2;Q8C0Q9-3	RAPGEF5	Rap guanine nucleotide exchange factor 5	1	67.3835	63.1773	62.0183	89.2788	83.6348	29.7252	40.0892	34.2954	50.0795	41.0893	64.1276	48.9084	56.3826	62.285	37.126	60.2165	76.2499	46.2885	67.9113	72.866	-1.06568	-1.77502	-7.66917	0.000550963	-0.463478	-1.46041	-3.48545	0.0386001	-0.123452	-0.550278	-0.859365	0.573642
Q04735;Q04735-2	CDK16	Cyclin-dependent kinase 16	2	532.96	494.611	502.968	459.735	532.683	275.895	326.668	341.341	315.012	330.683	240	276.68	335.355	314.169	330.548	383.876	418.046	595.133	461.94	462.739	-0.621083	-1.82827	-7.64447	0.000558117	-0.748516	-1.79315	-7.57153	0.00112431	-0.172485	-0.876969	-1.39627	0.340532
Q5PR73	DIRAS2	GTP-binding protein Di-Ras2	3	509.941	665.093	647.737	752.142	746.19	151.618	204.977	215.977	338.663	157.299	373.354	593.085	602.187	570.541	595.386	434.49	565.911	484.347	544.592	516.049	-1.63585	-1.75732	-7.59697	0.000580919	-0.289411	-0.954939	-1.74869	0.253768	-0.422091	-1.41067	-3.09832	0.0433438
P56391	COX6B1	Cytochrome c oxidase subunit 6B1	2	420.829	392.885	407.355	425.182	304.713	207.347	218.771	198.846	231.251	179.684	246.825	263.42	243.665	245.874	270.673	149.945	219.671	229.919	103.543	110.683	-0.864236	-1.78516	-7.56459	0.000587966	-0.5963	-1.72862	-5.864	0.00424908	-1.32875	-1.6951	-6.10561	0.00292515
Q9WVK8	CYP46A1	Cholesterol 24-hydroxylase	6	340.146	348.651	354.928	450.742	360.147	138.022	173.146	155.416	227.911	164.822	195.376	255.763	238.276	279.391	272.56	159.41	201.566	143.255	119.677	209.794	-1.08562	-1.76999	-7.55757	0.000587966	-0.569519	-1.63167	-4.74646	0.0104717	-1.17559	-1.74446	-6.91293	0.00181723
Q8R1Q8	DYNC1LI1	Cytoplasmic dynein 1 light intermediate chain 1	9	1734.28	1735.3	1703.92	1636.63	1666.94	1189.32	1168.04	1068.39	995.282	960.17	1628.95	1752.5	1628.14	1551.98	1660.65	2252.02	2190.11	2495.91	2334.26	2845.24	-0.603483	-1.82609	-7.4672	0.000605713	-0.0277081	-0.769069	-0.462326	0.772067	0.50729	1.73933	5.20883	0.00481105
P08226	APOE	Apolipoprotein E	7	1729.57	1848.7	1610.93	1172.26	1254.18	584.16	522.075	857.617	513.842	632.46	1144.62	1038.17	1179.2	700.419	767.144	1244.7	1518.22	1592.69	1132.56	1155.09	-1.24524	-1.76048	-7.46582	0.000605713	-0.641861	-1.48864	-3.80819	0.0278074	-0.187782	-0.8424	-1.38023	0.346048
Q7TQD2	TPPP	Tubulin polymerization-promoting protein	1	277.487	243.246	216.511	310.619	299.839	114.42	143.772	106.243	127.392	149.509	75.9858	84.8114	86.932	123.174	118.814	110.25	176.347	81.6971	202.685	128.911	-1.03109	-1.76915	-7.46225	0.000605713	-1.468	-1.79457	-8.75998	0.000482441	-1.00627	-1.52179	-4.16693	0.0132317
P40336;P40336-2	VPS26A	Vacuolar protein sorting-associated protein 26A	2	164.224	170.214	161.331	162.087	171.008	50.7672	95.4358	91.8922	69.1964	73.465	95.2885	124.265	87.3675	90.3583	115.617	199.766	187.777	225.336	230.667	244.023	-1.13974	-1.75845	-7.31918	0.000699769	-0.708661	-1.76677	-6.83514	0.00203215	0.386488	1.56165	3.5879	0.0250465
Q5ICG5;Q8R1X1;Q91WC3;Q91WC3-2	ACSL6	Long chain acyl-CoA synthetase 6 isoform 3	7	732.191	760.635	673.325	704.477	687.897	501.122	502.141	408.2	431.066	487.583	650.017	744.101	656.19	733.992	748.608	778.526	747.812	805.706	560.043	723.398	-0.585911	-1.82409	-7.29559	0.000706384	-0.0102925	-0.139066	-0.143698	0.93289	-0.028966	-0.221545	-0.281207	0.859211
Q9WVE8	PACSIN2	Protein kinase C and casein kinase substrate in neurons protein 2	2	122.219	127.099	125.534	145.365	118.164	59.9842	61.3068	44.8064	84.7815	61.3116	85.4449	74.6797	112.283	129.538	96.9146	78.9298	52.0481	70.7134	90.3037	84.8401	-1.08829	-1.75944	-7.28938	0.000706384	-0.384668	-1.2706	-2.65236	0.0969291	-0.74728	-1.67081	-5.25359	0.00468988
Q62443	NPTX1	Neuronal pentraxin-1	3	171.287	219.415	219.925	184.359	118.785	55.95	48.9626	37.129	70.304	78.3646	85.1366	132.154	130.972	98.2804	121.922	38.6301	62.7203	121.234	57.6266	56.4435	-1.67008	-1.74207	-7.20944	0.000739621	-0.670472	-1.46297	-3.67766	0.0319651	-1.48335	-1.6325	-5.29894	0.00462219
P05063	ALDOC	Fructose-bisphosphate aldolase C	7	506.518	508.6	314.787	324.666	232.205	109.913	65.4786	132.512	86.9202	122.155	121.074	126.203	149.407	91.9847	116.01	161.731	323.528	680.52	538.338	313.066	-1.80975	-1.73909	-7.17375	0.000744072	-1.58037	-1.74985	-7.35325	0.00128358	-0.0206614	-0.0331329	-0.0555883	0.973469
P54728	RAD23B	UV excision repair protein RAD23 homolog B	4	634.463	659.163	623.979	548.41	737.984	340.2	413.173	327.523	287.264	407.728	322.652	401.391	233.651	376.823	430.436	535.816	624.912	445.903	949.879	719.779	-0.821234	-1.77345	-7.16966	0.000744072	-0.877273	-1.68394	-5.71944	0.00452613	-0.0557531	-0.178189	-0.285609	0.856553
Q8CJ40;Q8CJ40-2;Q8CJ40-3	CROCC	Rootletin	1	73.5142	66.7468	84.7192	77.4837	68.5062	29.1859	24.0977	45.0325	50.5613	33.7604	44.3491	36.8346	44.9166	43.1868	40.4873	91.1812	67.4361	45.1575	128.407	103.379	-1.23455	-1.74881	-7.16506	0.000744072	-0.833104	-1.84621	-9.93712	0.000226202	0.197232	0.520669	0.879123	0.564505
E9Q3Q6;E9Q4G8;Q61490	ALCAM	CD166 antigen	9	986.676	970.788	1014.21	989.035	861.038	540.023	689.923	561.389	597.009	647.216	767.918	794.446	735.833	651.709	804.657	2807.43	2141.4	1959.98	1950.72	2218.39	-0.636511	-1.80375	-7.16468	0.000744072	-0.350677	-1.69209	-4.41501	0.0142692	1.1902	1.83995	10.289	0.000360725
F6U6Z2;Q8BGT8;Q8BGT8-2	PHYHIPL	Phytanoyl-CoA hydroxylase-interacting protein-like (Fragment)	5	1075.74	932.501	935.439	904.61	1075.43	214.677	452.834	309.62	425.046	467.789	711.268	707.919	837.013	821.088	875.244	1148.98	1175.63	1371.14	1372.38	1393.39	-1.42224	-1.74228	-7.12069	0.000767164	-0.304139	-1.46644	-3.15106	0.0548897	0.386248	1.53769	3.48923	0.0281885
Q920E5	FDPS	Farnesyl pyrophosphate synthase	8	586.327	784.319	727.307	936.253	1051.16	392.543	394.016	288.201	282.497	272.089	586.058	650.228	749.685	811.575	1001.61	965.383	965.453	925.298	1380.32	1369.84	-1.28371	-1.74287	-7.05957	0.000802678	-0.0947288	-0.291439	-0.476147	0.765741	0.443382	1.07019	2.09089	0.15112
P46460	NSF	Vesicle-fusing ATPase	37	23713.3	23071.2	24214	22317.6	24737.2	16880.4	18090.2	18696.4	17587.8	18088.2	13833.1	14440.2	15862.5	17464.6	18954.6	16290	17574.5	17867.4	18685.7	16617.2	-0.462901	-1.87209	-7.05439	0.000802678	-0.583441	-1.73662	-5.93414	0.00399788	-0.445993	-1.83651	-5.70837	0.00357492
Q6NZL0	SOGA3	Protein SOGA3	9	836.86	976.167	927.384	888.046	876.758	658.189	590.313	556.861	591.883	605.422	773.347	777.017	716.903	665.747	844.526	648.997	834.383	910.585	652.032	659.467	-0.552856	-1.82363	-7.03874	0.000802678	-0.246903	-1.54252	-3.11754	0.0573726	-0.32715	-1.43991	-2.94559	0.0523671
P23819-4	GRIA2	Isoform 4 of Glutamate receptor 2	25	2452.84	2122.38	2369.74	2726.53	3107.85	1166.88	1063.74	1155.88	1347.24	1513.16	1181.34	1463.06	1754.94	2068.14	2363.6	1805.81	2070.89	2542.76	2141.27	2761	-0.986634	-1.75411	-7.03842	0.000802678	-0.550799	-1.29368	-2.84774	0.0766191	-0.182749	-0.740714	-1.21773	0.410327
P63318	PRKCG	Protein kinase C gamma type	4	329.121	438.645	465.364	506.31	505.607	150.238	139.884	201.596	245.709	168.693	53.751	162.03	264.859	214.605	222.26	222.438	298.025	444.786	298.046	171.48	-1.2792	-1.74051	-7.00289	0.000820912	-1.44518	-1.46217	-3.82044	0.0274815	-0.71523	-1.34928	-3.1227	0.0424129
P19096	FASN	Fatty acid synthase	38	6552.85	6697.22	6213.8	5715.22	6009.26	4500.04	4170.93	3741.45	3318.93	3635.04	5049.73	6091.6	5885.98	5199.32	5807.53	7127.3	7059.36	9680.14	8270.03	8744.37	-0.672835	-1.78617	-6.96526	0.000851254	-0.14981	-1.23023	-1.89652	0.213004	0.391872	1.54192	3.52629	0.0271276
D3YWY4;D3YZL8;D3Z066;D3Z6R6;D3Z6T4;E0CXE0;E0CXS4;G3XA20;H7BX09;H7BX90;Q6GQT7;Q6X4T6;Q925T6;Q925T6-2;Q925T6-3;Q925T6-4	GRIP1;GRIP2	Glutamate receptor-interacting protein 1	1	92.9663	136.696	159.718	113.872	115.01	33.0002	49.8741	63.8709	54.1643	55.8758	80.6051	52.9491	104.144	28.9504	65.7734	120.181	152.357	77.3436	97.9982	34.1604	-1.33506	-1.73545	-6.92202	0.000883824	-1.00052	-1.3715	-3.28426	0.0481541	-0.465689	-0.732121	-1.32823	0.366581
P12960	CNTN1	Contactin-1	20	6381.71	6228.17	5974.89	6614.53	6906.33	3212.35	3073.52	2128.49	3802.02	3727.3	6165.84	6250.53	6198.36	7442.06	7516.17	5816.76	6494.85	5829.52	5935.03	6896.12	-1.01255	-1.74568	-6.88762	0.00090939	0.0636266	0.529803	0.715942	0.653675	-0.044566	-0.443987	-0.495366	0.747538
P05202	GOT2	Aspartate aminotransferase, mitochondrial	22	19337.5	18027.7	18006	19008.7	19877.7	12588.1	12890.1	9332.26	12983.8	11836.6	26576.8	22654.6	19913.6	22593.2	21231.6	19741.3	18535.3	14808.9	23535	18701	-0.714023	-1.7713	-6.81773	0.000963625	0.231233	1.39553	2.64326	0.0979756	-0.00212074	-0.0121925	-0.0171998	0.9913
P55302	LRPAP1	Alpha-2-macroglobulin receptor-associated protein	3	172.03	187.005	163.142	164.102	185.549	95.9785	96.0446	94.5572	111.576	125.107	94.7728	80.5024	81.5446	105.698	76.1762	285.127	263.801	229.344	386.818	333.883	-0.696067	-1.77295	-6.7897	0.000969486	-1.00288	-1.82517	-9.49474	0.000307008	0.76211	1.64189	4.98356	0.00597714
P62746	RHOB	Rho-related GTP-binding protein RhoB	2	514.424	479.001	444.478	452.362	439.171	258.04	220.041	279.92	323.136	228.716	124.005	184.27	265.333	247.894	255.302	252.093	207.51	646.916	238.877	249.394	-0.791557	-1.75768	-6.7636	0.000992629	-1.15166	-1.69672	-6.09108	0.00345809	-0.703203	-1.21855	-2.62195	0.076923
P84084	ARF5	ADP-ribosylation factor 5	1	115.055	102.115	100.086	78.2952	69.6645	43.903	37.6569	40.7753	50.0633	31.3485	25.6133	38.4558	56.8054	27.7264	80.3461	30.2725	51.1958	136.547	69.8777	33.9192	-1.30337	-1.72022	-6.59132	0.00119305	-1.14669	-1.39237	-3.40271	0.0418332	-0.680237	-0.913592	-1.75125	0.227292
F8WIS9;P11798	CAMK2A	Calcium/calmodulin-dependent protein kinase type II subunit alpha	10	15390.1	12657.9	15477	16338.7	17481.5	7950.78	6695.4	9288.23	8632.13	10415.3	8044.2	7797.5	13993.4	14285.2	15323.3	8827.32	9888.35	14597.4	11188.6	13688.3	-0.884264	-1.73915	-6.58366	0.00119392	-0.447037	-1.06272	-2.08374	0.17373	-0.42458	-1.26481	-2.61804	0.0772597
Q9CWS0	DDAH1	N(G),N(G)-dimethylarginine dimethylaminohydrolase 1	8	2025.01	2020.5	1927.02	1761.37	1839.05	1041.12	1462.46	1064.18	1285.33	989.573	2050.79	2264.06	1952.44	2047.54	2022.49	2667.4	2679.38	1871.58	2778.13	2208.4	-0.67326	-1.76254	-6.51934	0.00128646	0.124602	1.41569	1.87417	0.217043	0.333854	1.35069	2.71129	0.0694131
Q6PF96;Q921G7	ETFDH	Electron transfer flavoprotein-ubiquinone oxidoreductase, mitochondrial	3	303.964	297.275	304.585	285.26	267.284	201.373	139.352	123.888	99.603	150.158	309.59	351.12	318.946	377.335	284.092	316.384	304.079	240.576	265.123	231.994	-1.03166	-1.72557	-6.50847	0.00129313	0.178298	1.141	1.91097	0.20918	-0.11314	-0.826428	-1.12937	0.447645
E0CY11;E0CZA5;F6RHI8;Q9CS84;Q9CS84-2;Q9CS84-3	NRXN1	Neurexin-1	9	1233.57	1238.86	1248.66	1216.21	1346.35	692.35	937.953	656.086	691.833	861.082	979.472	1108.01	849.323	1120.96	1159.55	1004.69	1076.92	1093.55	972.611	883.805	-0.672863	-1.75721	-6.42628	0.00140263	-0.252515	-1.31421	-2.52753	0.111307	-0.328894	-1.74866	-4.03171	0.0154285
O54865	GUCY1B3	Guanylate cyclase soluble subunit beta-1	5	634.806	648.367	614.759	622.529	671.541	481.587	442.593	338.971	389.106	400.334	574.67	589.816	602.521	659.485	674.18	702.817	665.338	616.913	567.977	531.168	-0.613283	-1.76374	-6.31533	0.0015833	-0.04499	-0.5115	-0.593887	0.709565	-0.102331	-0.991159	-1.18275	0.42589
Q6PDL0	DYNC1LI2	Cytoplasmic dynein 1 light intermediate chain 2	4	397.192	397.51	315.147	381.001	376.885	170.924	146.353	56.7289	94.3398	151.153	287.744	224.38	230.158	230.564	306.158	255.379	380.17	435.855	389.6	408.586	-1.65828	-1.69693	-6.27388	0.00164532	-0.540255	-1.63236	-4.69439	0.0107443	-0.0346039	-0.150009	-0.228355	0.887204
P31650	SLC6A11	Sodium- and chloride-dependent GABA transporter 3	2	865.934	913.298	943.454	971.63	1107.19	288.03	254.745	212.822	439.99	555.734	385.191	436.856	669.176	602.837	695.585	485.944	778.051	921.576	852.136	1020.21	-1.51373	-1.69642	-6.2318	0.00171068	-0.815169	-1.57714	-4.53423	0.0124552	-0.30688	-0.844107	-1.51216	0.300191
A2AS98;P28660	NCKAP1	Nck-associated protein 1	17	1706.82	1624.78	1716.3	1627.83	1767.1	1048.01	1205.66	1176.27	1224.56	1235.45	1255.63	1278.11	1515.5	1709.72	2029.57	1305.32	1412.95	1659.02	1521.55	1603.08	-0.465927	-1.81803	-6.22251	0.00171068	-0.121581	-0.555201	-0.889813	0.571212	-0.174169	-1.14042	-1.7472	0.228427
Q91XY0;Q91XY8	PCDHGA11;PCDHGA8	MCG133388, isoform CRA_m	2	295.105	272.62	246.367	365.817	344.097	168.613	163.233	141.685	192.903	162.131	126.845	204.898	257.681	277.846	270.712	166.578	237.661	236.179	193.771	313.749	-0.836722	-1.72255	-6.22024	0.00171068	-0.448977	-1.05926	-2.07516	0.175725	-0.426137	-1.12973	-2.2359	0.126265
Q7TME0	LPPR4	Lipid phosphate phosphatase-related protein type 4	7	663.054	649.083	727.853	734.369	894.53	427.035	465.207	421.757	344.65	298.77	446.083	414.833	318.252	707.731	689.009	446.313	527.747	555.344	503.871	359.115	-0.883762	-1.71557	-6.17308	0.0017939	-0.568784	-1.21272	-2.56732	0.106643	-0.670132	-1.64894	-4.90185	0.00628887
Q6ZQ18;Q6ZQ18-2	EFR3B	Protein EFR3 homolog B	2	73.5398	64.0131	98.9268	94.3473	78.9577	47.7341	33.6757	62.7334	43.5051	52.4494	86.1856	76.9768	47.6796	80.7145	72.9268	62.6473	40.2264	72.6228	51.7083	66.9986	-0.89776	-1.71379	-6.16184	0.00180693	-0.186111	-0.637823	-1.07745	0.489683	-0.432923	-1.26569	-2.62997	0.076322
O08914	FAAH	Fatty-acid amide hydrolase 1	1	37.3171	42.8092	55.7728	62.7208	64.008	30.0832	28.7538	36.5818	45.7357	36.4254	30.7579	22.2226	69.711	55.2518	52.2646	19.6033	29.6184	27.2545	35.8999	46.1333	-0.769067	-1.72446	-6.13476	0.0018452	-0.293677	-0.635131	-1.10884	0.475264	-0.663619	-1.58937	-4.40818	0.0103075
Q9JM76	ARPC3	Actin-related protein 2/3 complex subunit 3	3	1357.42	1174.43	1319.24	1267.72	1471.23	840.002	850.67	869.034	941.131	877.145	1079.92	1074.62	1186.18	1222.14	1290.07	938.346	1145.15	1420.42	1149.48	994.443	-0.531064	-1.77541	-6.09281	0.00191063	-0.146893	-0.968921	-1.53148	0.317192	-0.23559	-1.09305	-1.894	0.191839
Q5F258;Q68FF6	GIT1	ARF GTPase-activating protein GIT1	4	143.663	193.991	164.78	148.249	163.552	75.629	85.0784	99.4082	109.539	99.04	123.924	122.557	125.432	124.789	151.161	152.515	182.937	151.227	147.689	144.22	-0.765435	-1.72214	-6.09211	0.00191063	-0.324176	-1.49303	-3.31916	0.0465504	-0.0563006	-0.428274	-0.550687	0.720648
Q80VM5	DPP6	Dipeptidyl aminopeptidase-like protein 6	15	2875.44	2887.8	3256.58	3104.2	3431.18	1748.89	2097.76	2087.1	2069.98	2208.77	2070.74	2076.97	2522.57	2684.87	2835.59	2032.41	2325.7	2545.16	2114.38	2332.49	-0.568922	-1.76124	-6.08544	0.00191349	-0.349415	-1.40795	-3.06842	0.0597954	-0.459218	-1.71284	-4.73914	0.00733948
D3YYN7;Q6PIE5	ATP1A2	Sodium/potassium-transporting ATPase subunit alpha-2	8	727.804	805.833	854.087	916.191	797.185	467.932	326.733	532.305	465.339	358.329	642.604	744.094	648.506	528.605	491.113	273.279	615.663	565.356	500.409	705.516	-0.922091	-1.7053	-6.05534	0.00197116	-0.435545	-1.44738	-3.38483	0.0427572	-0.734871	-1.34487	-3.11152	0.0428828
Q91V14;Q91V14-2	SLC12A5	Solute carrier family 12 member 5	7	1201.49	979.331	1136.5	1305.88	1384.47	538.157	501.44	673.383	687.778	720.978	526.698	480.652	646.388	857.71	994.805	281.496	312.921	355.701	250.848	169.064	-0.906431	-1.70623	-6.0527	0.00197116	-0.807397	-1.46406	-3.74042	0.0300788	-2.21111	-1.84168	-12.0952	0.000215184
Q8BWG8	ARRB1	Beta-arrestin-1	2	177.429	246.124	227.637	263.489	251.644	141.926	107.282	105.228	143.222	126.355	225.555	253.425	209.313	210.297	274.164	173.144	143.382	175.229	183.051	137.524	-0.85612	-1.70716	-6.0064	0.00208485	0.0264457	0.139749	0.21061	0.900081	-0.517082	-1.50082	-3.6503	0.0230162
Q9WV55	VAPA	Vesicle-associated membrane protein-associated protein A	6	3149.62	3144.92	3047.73	3277.25	3766.1	2208.26	2374.66	2238.77	2122.14	2354.63	2653.2	2571.86	2633.28	3342.54	3493.47	2448.72	2701.34	3077.21	2465.11	2779.83	-0.494916	-1.7843	-5.99125	0.00211311	-0.15476	-0.847655	-1.37782	0.369294	-0.285494	-1.49106	-2.90839	0.0545962
O08989	MRAS	Ras-related protein M-Ras	1	53.5745	48.1481	76.1685	80.2651	73.904	36.1779	32.0822	37.7492	47.3346	53.5106	35.5473	37.5283	38.8151	59.5755	56.5474	27.3535	29.1598	41.4769	33.0395	56.0814	-0.840645	-1.70596	-5.96819	0.00216299	-0.561224	-1.3717	-3.16802	0.0542484	-0.771294	-1.62349	-4.8242	0.00686916
Q8CAA7	PGM2L1	Glucose 1,6-bisphosphate synthase	7	403.745	394.629	453.202	521.369	701.857	167.12	166.29	253.319	255	208.775	141.876	231.267	190.949	196.131	238.602	508.531	615.561	620.006	811.669	779.96	-1.17882	-1.6867	-5.95483	0.00216299	-1.28539	-1.73898	-6.96805	0.00179394	0.398172	1.03727	1.98443	0.171582
Q61548;Q61548-2;Q61548-3	SNAP91	Clathrin coat assembly protein AP180	13	5393.63	5661.9	5453.43	5603.56	5384.11	3399.94	4160.84	3549.36	4259.95	3349.74	4144.65	4658.03	4283.15	4978.56	4724.59	4383.49	4986.42	6042.61	5492.32	4672.99	-0.53764	-1.7621	-5.94653	0.00216299	-0.265913	-1.67889	-3.71299	0.0308849	-0.106884	-0.729161	-1.01411	0.499584
D3YY38;Q8BXR1	SLC7A14	Probable cationic amino acid transporter	2	84.2325	76.1832	73.922	73.2015	73.4052	32.9073	57.1858	39.2551	45.9107	37.1283	77.769	70.4998	90.0877	122.007	110.447	26.5021	21.7425	32.6867	45.7282	59.1193	-1.00597	-1.69293	-5.94307	0.00216299	0.27092	0.982071	1.79213	0.239902	-1.05422	-1.67244	-5.6174	0.0037324
Q8VCD6	REEP2	Receptor expression-enhancing protein 2	2	124.703	150.188	141.481	187.876	163.354	98.0279	59.3697	83.7643	78.7185	87.8595	112.559	123.422	128.795	156.24	157.15	139.034	160.116	166.27	143.826	122.585	-0.90131	-1.69839	-5.92891	0.0021885	-0.17608	-0.730333	-1.22481	0.427263	-0.0548149	-0.279034	-0.41113	0.791506
Q99JY0	HADHB	Trifunctional enzyme subunit beta, mitochondrial	5	1703.46	1698.85	1750.07	1531.4	1322.54	1037.1	1045.88	1027.82	785.538	773.937	1881.58	1827.61	1671.19	1401.39	1263.04	1374.98	1441.98	1258.61	1070.41	965.036	-0.725202	-1.71615	-5.9245	0.0021885	0.0158894	0.084058	0.126477	0.94123	-0.397657	-1.49973	-3.37591	0.0312619
Q99LR1	ABHD12	Monoacylglycerol lipase ABHD12	5	408.818	480.783	384.319	334.502	313.721	227.649	144.811	209.305	195.919	229.375	388.9	510.737	489.64	391.584	400.097	527.86	545.182	440.03	469.177	456.415	-0.892798	-1.69571	-5.88082	0.00229352	0.201725	0.924989	1.59513	0.297933	0.324599	1.3645	2.72416	0.0686294
E9QPD7;G5E8R3;Q05920	PC;PCX	Pyruvate carboxylase	12	1582.16	1456.64	1521.37	1223.07	1360.76	899.755	1093.59	905.953	742.494	716.076	1531.39	1623.33	1578.39	1228.69	1326.41	1286.9	1523.19	1588.6	1215.3	1063.49	-0.667136	-1.71905	-5.83336	0.00240123	0.0475408	0.383107	0.518176	0.743802	-0.106475	-0.698518	-0.983687	0.512991
Q4VA93	PRKCA	Protein kinase C	5	329.889	304.334	329.751	322.657	351.925	199.962	159.065	221.778	197.579	237.784	208.152	219.512	314.232	231.196	314.806	295.652	265.46	331.192	279.828	241.468	-0.662186	-1.71559	-5.77485	0.00255239	-0.356408	-1.3229	-2.78647	0.0822615	-0.223819	-1.34514	-2.29028	0.11876
Q99JY9	ACTR3	Actin-related protein 3	16	3900.84	3812.04	3782.98	3554.54	4162.75	2227.25	2656.27	2668.42	2893.61	2767.02	3453.26	3542.42	4242.29	4007.56	4327.97	3610.27	3599.08	3919.57	4182.26	3578.25	-0.50737	-1.76088	-5.77096	0.00255239	0.0327406	0.291609	0.376828	0.813675	-0.0238844	-0.244685	-0.266354	0.86446
Q80TL0	PPM1E	Protein phosphatase 1E	1	111.738	93.5636	102.697	113.002	111.553	45.5668	65.7456	32.4512	63.4578	29.2861	45.0969	80.4197	96.8153	87.0646	76.805	83.1668	59.7516	91.5178	79.0542	74.9533	-1.33282	-1.6688	-5.75093	0.00260835	-0.511304	-1.27613	-2.76457	0.0842306	-0.426087	-1.5216	-3.54767	0.0263182
Q3UGC7;Q66JS6	EIF3J1;EIF3J2	Eukaryotic translation initiation factor 3 subunit J-A	1	68.0202	68.3406	62.6259	91.4998	69.4654	55.8312	51.2501	50.7595	46.3483	40.3969	53.6029	21.1464	31.6632	28.3177	39.0188	24.7266	16.6789	60.3273	28.109	45.1401	-0.679858	-1.70741	-5.70943	0.00271303	-1.12538	-1.64055	-5.30016	0.0064581	-1.09494	-1.47033	-3.85188	0.0182187
Q8K0D5	GFM1	Elongation factor G, mitochondrial	4	437.58	432.621	411.819	379.665	387.989	292.462	316.056	302.524	300.713	309.293	474.862	492.039	383.516	432.369	396.059	455.46	424.584	331.83	402.352	382.829	-0.377812	-1.85199	-5.67867	0.00281603	0.0958286	0.737895	1.05462	0.499591	-0.0682233	-0.541343	-0.688065	0.649203
Q3U2G2	HSPA4	Heat shock 70 kDa protein 4	30	7239.56	7327.7	6991.43	7005.82	7730.22	4878.46	5128.52	4645.47	5869.19	5600.31	6689.4	6500.26	6962.73	7480.71	7870.4	7220.4	7262.14	7272.45	8504.85	7290.91	-0.470873	-1.76939	-5.65237	0.00290497	-0.0329583	-0.369569	-0.428822	0.788637	0.0568346	0.59457	0.649652	0.668038
B8QI35	PPFIA3	Liprin-alpha 3	7	521.309	543.438	546.025	558.139	692.018	307.122	230.866	289.826	335.976	397.733	286.518	302.796	316.094	329.119	415.178	412.778	456.523	496.663	480.248	512.958	-0.844194	-1.6819	-5.63832	0.00294257	-0.787473	-1.75841	-6.85726	0.00201646	-0.317198	-1.3901	-2.77143	0.0640242
A0JNY3;Q8BUV3	GPHN	Gephyrin	9	1516.49	1520.66	1603.23	1648.03	1709.03	1003.2	1201.54	988.681	993.867	756.155	1592.36	1472.91	1888.74	2000.65	1775.5	923.614	977.556	1079.77	1148.21	776.035	-0.649337	-1.70687	-5.63149	0.00294257	0.136241	0.798361	1.26175	0.411508	-0.7176	-1.73988	-6.04102	0.00301097
Q62351	TFRC	Transferrin receptor protein 1	17	3062.56	3452.14	3192.41	2420.2	2109.22	1523.64	1868.3	1281.44	1094.11	990.074	4134.11	4530.48	4243.82	3608.25	3349.13	3007.65	3168.48	4079.03	2924.61	3049.08	-1.04644	-1.66881	-5.63023	0.00294257	0.506604	1.44588	3.4665	0.0395401	0.199922	0.795183	1.32698	0.366891
D3Z1G7;Q9D273	MMAB	Cob(I)yrinic acid a,c-diamide adenosyltransferase, mitochondrial	1	63.8502	61.0564	63.5824	89.643	79.2088	41.2637	49.0615	60.1202	47.1897	56.9466	52.8538	32.9021	52.4463	68.7751	63.6551	48.9986	43.0033	34.8202	60.9661	61.1751	-0.608744	-1.71095	-5.5736	0.00313291	-0.437943	-1.22366	-2.54603	0.108814	-0.470153	-1.53202	-3.70896	0.0215037
Q8BW96;Q8BW96-2	CAMK1D	Calcium/calmodulin-dependent protein kinase type 1D	2	57.8634	67.5825	66.7455	82.8031	118.142	42.3462	33.3761	55.3939	42.4307	48.8774	33.1504	43.3377	72.3197	56.583	97.0202	73.2503	57.6113	121.059	144.423	148.636	-0.926492	-1.66957	-5.55752	0.00316244	-0.440902	-0.82937	-1.52295	0.319147	0.461809	0.880583	1.64477	0.258274
D3YYK8;E9Q6X0;Q8R001;Q8R001-2	MAPRE2	Microtubule-associated protein RP/EB family member 2 (Fragment)	3	296.059	308.791	157.324	222.781	228.303	124.533	130.947	117.681	79.4379	91.4366	89.8657	66.5081	84.6316	130.08	77.4894	86.732	66.2163	318.003	99.2299	42.1531	-1.0938	-1.6611	-5.55452	0.00316244	-1.43113	-1.71741	-6.56995	0.00230005	-1.3079	-1.28153	-2.93132	0.0530984
P23818	GRIA1	Glutamate receptor 1	8	708.07	587.092	568.602	752.355	694.837	348.539	258.389	237.338	364.43	442.649	396.321	508.125	503.12	622.832	658.387	436.966	351.569	474.701	318.665	292.567	-0.9939	-1.66437	-5.5401	0.00319573	-0.314819	-1.08412	-2.06534	0.177509	-0.876712	-1.70248	-5.8381	0.0033034
D3YUM1;Q91YT0	NDUFV1	NADH dehydrogenase [ubiquinone] flavoprotein 1, mitochondrial	12	2459.92	2338.5	2463.25	2467.31	2190.76	1623.37	1950.59	1487.54	1647.32	1468.58	2182.08	2378.84	2044	2078.43	2221.56	1708.36	1700.4	1329.55	1274.3	922.037	-0.507508	-1.73962	-5.52472	0.00322431	-0.117203	-1.14474	-1.57182	0.304549	-0.815776	-1.67107	-5.36031	0.00438508
Q9QUP5	HAPLN1	Hyaluronan and proteoglycan link protein 1	1	93.7624	48.2654	112.876	94.75	106.569	48.4028	26.3138	55.3584	33.9643	42.1063	61.9838	43.6579	80.2741	67.5858	73.4954	66.0393	48.3751	71.6709	87.2745	91.6625	-1.26108	-1.6528	-5.51323	0.00325921	-0.458102	-1.0559	-2.06904	0.176785	-0.2505	-0.645188	-1.11418	0.45402
Q8BYI9	TNR	Tenascin-R	3	100.686	103.915	135.936	147.228	181.218	45.4455	84.8762	60.6397	53.7015	73.4223	64.9519	50.2376	88.1059	109.92	132.941	56.8854	62.5236	61.9609	78.4347	89.5831	-1.09854	-1.65667	-5.50007	0.00330268	-0.640715	-1.13893	-2.34606	0.131506	-0.88646	-1.62302	-4.93433	0.00606643
B2RRE2;E9QAX2;K3W4L0;Q9JMH9;Q9JMH9-1;Q9JMH9-4;Q9JMH9-6	MYO18A	Myo18a protein	11	1130.07	977.035	1120.24	1142	1041.81	595.213	501.499	603.267	710.914	786.443	726.446	684.736	795.997	990.818	1067.2	747.174	843.703	944.694	995.507	792.804	-0.733978	-1.68174	-5.49016	0.00333118	-0.343976	-1.20443	-2.40955	0.124963	-0.345437	-1.41925	-2.94302	0.0524481
F8VPM7;Q99MI1;Q99MI1-2;V9GWT6;V9GXH3	ERC1	ELKS/Rab6-interacting/CAST family member 1	6	632.021	642.09	717.056	762.815	738.225	323.255	434.204	228.617	439.119	387.589	437.852	408.276	453.38	660.863	730.69	382.429	558.539	482.374	760.159	398.376	-0.946692	-1.66206	-5.47859	0.00336566	-0.413859	-1.16582	-2.35563	0.130029	-0.524736	-1.31283	-2.87182	0.0567285
P56695	WFS1	Wolframin	4	353.356	251.977	325.165	372.862	483.051	132.241	165.744	155.361	223.688	171.171	332.686	400.721	355.015	458.201	475.294	232.798	285.238	379.544	364.752	245.14	-1.02854	-1.65636	-5.46018	0.00342045	0.210496	0.709531	1.2173	0.429293	-0.249421	-0.722201	-1.25013	0.396637
Q61735	CD47	Leukocyte surface antigen CD47	4	1083.32	1095.5	930.992	971.161	943.128	718.334	829.187	605.404	629.655	582.835	1195.37	1059.33	857.904	1067.43	995.96	1260.22	1131.13	1268.85	944.08	823.381	-0.547756	-1.71755	-5.45054	0.0034418	0.0596401	0.442327	0.61941	0.698177	0.0846858	0.532055	0.747564	0.619777
G3UWV3;O35887	CALU	Calumenin	3	188.587	174.6	177.652	181.073	198.397	118.553	71.9476	93.3538	130.074	97.799	139.337	139.925	122.457	136.836	134.035	87.3453	60.3522	114.058	125.638	57.1074	-0.826943	-1.66667	-5.42941	0.00351469	-0.446418	-1.79128	-5.97093	0.00384827	-1.10174	-1.62657	-5.10726	0.00525071
A2ALS4;A2ALS5;A2ALS5-2;A2ALS5-3;A2ALS5-4	RAP1GAP	Rap1 GTPase-activating protein 1	1	60.2134	38.7051	51.5893	72.4645	50.1344	38.9056	36.2198	42.5074	42.8105	40.5406	46.9144	30.3425	64.2793	55.1963	47.5458	43.3595	39.688	38.7129	51.3725	36.4224	-0.605315	-1.69869	-5.42186	0.00351469	-0.187982	-0.652965	-1.10443	0.477302	-0.28169	-0.959716	-1.72025	0.235608
Q7TMF3	NDUFA12	NADH dehydrogenase [ubiquinone] 1 alpha subcomplex subunit 12	7	929.124	925.877	991.951	986.705	840.42	580.26	624.984	348.804	552.549	570.956	829.036	909.366	750.15	859.243	898.457	667.539	677.41	661.593	451.234	444.592	-0.799175	-1.66836	-5.41868	0.00351469	-0.124453	-0.974702	-1.44279	0.344877	-0.752388	-1.70733	-5.68736	0.00357492
D3Z494;G5E895;S4R2G9	AKR1B10	MCG142264, isoform CRA_a	1	93.8627	82.7383	82.4651	85.8999	80.838	51.9831	62.281	46.8878	30.8279	45.7607	149.145	154.495	162.781	159.827	130.467	68.8387	74.9265	92.0075	99.1244	83.9245	-0.985697	-1.65211	-5.38339	0.00365044	0.822075	1.85022	10.0996	0.000220296	0.00989858	0.0685354	0.0904657	0.953974
Q99LC3	NDUFA10	NADH dehydrogenase [ubiquinone] 1 alpha subcomplex subunit 10, mitochondrial	6	2207.93	2183.57	2097.77	2121.85	1944.59	1562.96	1722.79	1441.22	1511.3	1381.26	1779.51	1912.22	1599.61	1586.53	1616.01	1468.11	1432.12	1456.59	1170.54	903.266	-0.428076	-1.77196	-5.38182	0.00365044	-0.301708	-1.66783	-3.95067	0.0240572	-0.736905	-1.72221	-5.84673	0.00329521
E9Q3E2;Q8CC35;Q8CC35-2;Q8CC35-3	SYNPO	Synaptopodin	1	157.584	109.957	207.197	204.273	246.849	49.3953	25.7969	80.2702	37.7813	88.036	43.265	18.8498	55.7609	102.953	162.185	49.2887	23.4914	46.9023	47.1301	58.7924	-1.82476	-1.63432	-5.38004	0.00365044	-1.5852	-1.32808	-3.11229	0.0575563	-2.00505	-1.75796	-7.69016	0.00132007
Q91VD9	NDUFS1	NADH-ubiquinone oxidoreductase 75 kDa subunit, mitochondrial	20	6587.44	6519.06	6509.64	6207.87	6072.82	4719.65	5388.23	4153.37	4374.92	4459.91	7136.69	6854.02	5939.55	6391.63	6177.52	5010.42	5028.48	4576.46	3927.72	3720.9	-0.455702	-1.75256	-5.37798	0.00365044	0.0283368	0.377028	0.395927	0.804858	-0.522228	-1.72704	-5.16955	0.00501819
Q8BR63	FAM177A1	Protein FAM177A1	2	73.9322	75.0063	70.5876	59.4806	50.8115	34.2933	33.8556	44.5929	37.2592	43.3679	49.8859	66.3162	60.8698	78.619	99.7244	96.0603	89.2316	84.2748	41.7303	108.674	-0.933825	-1.65394	-5.37092	0.00366883	0.0752354	0.211211	0.345595	0.827559	0.347783	0.740565	1.32456	0.367729
P52503	NDUFS6	NADH dehydrogenase [ubiquinone] iron-sulfur protein 6, mitochondrial	1	55.0837	51.1092	71.8825	72.988	69.5836	44.5126	55.3896	48.3475	44.6828	41.7558	37.2204	36.7709	28.5917	28.939	28.6053	27.0044	18.4269	66.6422	41.2713	37.8538	-0.58867	-1.69781	-5.36605	0.00367335	-1.01701	-1.78866	-8.06635	0.000761727	-0.781792	-1.28289	-2.87465	0.0567285
O55106	STRN	Striatin	3	258.242	196.084	233.315	306.492	260.317	110.343	92.8878	124.574	154.881	154.502	154.669	140.559	186.313	324.664	336.332	141.654	166.994	174.126	226.721	193.572	-0.947029	-1.65045	-5.33896	0.00376508	-0.20498	-0.457634	-0.775688	0.624421	-0.475273	-1.30094	-2.787	0.0627199
Q9JJI8	RPL38	60S ribosomal protein L38	1	97.3427	144.276	127.526	147.293	101.052	72.396	63.9693	83.0478	71.2779	81.1758	46.4453	160.268	64.9537	141.15	69.1504	63.131	140.73	52.8451	113.841	112.677	-0.730925	-1.66562	-5.29893	0.00390919	-0.50532	-0.823423	-1.51682	0.320937	-0.39899	-0.811348	-1.48081	0.310214
P46096	SYT1	Synaptotagmin-1	19	12786.9	12131.3	12395.5	15845.5	14561.6	10515.7	8922.49	8891.04	9188.95	9432.15	5532.94	6078.23	5233.81	5394.53	7154.4	13064.2	11845.6	9306.5	12189.4	14371.8	-0.551523	-1.70202	-5.29696	0.00390919	-1.20971	-1.83103	-10.3044	0.000220296	-0.158317	-0.690832	-1.10705	0.457759
Q8VDN2	ATP1A1	Sodium/potassium-transporting ATPase subunit alpha-1	27	10779.6	10170.7	11385.6	11013.9	11873.1	8463.08	8229.13	9195.25	7575.66	7872.21	8300.22	8477.57	10525.4	10580.3	10523.3	9625.59	10012.2	12624.9	10407.9	12040	-0.437515	-1.75426	-5.27867	0.00399056	-0.204825	-1.15251	-2.02444	0.186222	-0.0126565	-0.0890965	-0.116845	0.940399
P15105	GLUL	Glutamine synthetase	4	504.988	464.633	610.129	567.545	484.719	66.3268	120.464	173.123	128.253	338.528	209.464	133.835	298.438	155.019	213.156	270.85	234.888	201.716	389.123	1754.92	-1.82919	-1.62502	-5.26827	0.00403204	-1.41727	-1.73701	-6.98172	0.00179394	-0.467524	-0.512356	-0.900475	0.554669
Q6PGN3;Q6PGN3-2;Q6PGN3-3;Q6PGN3-4;Q6PGN3-5;Q6PGN3-6	DCLK2	Serine/threonine-protein kinase DCLK2	5	2079.34	1999.18	2070.09	1860.39	1875.31	1439.16	1624.27	1516.82	1323.21	1364.27	1430.22	1607.36	1672.52	1760.99	1700.14	1649.11	1654.91	2005.21	1474.76	1528.79	-0.398817	-1.77757	-5.20293	0.00429206	-0.261206	-1.55829	-3.25649	0.0497822	-0.257017	-1.51742	-2.80871	0.0613692
P70441	SLC9A3R1	Na(+)/H(+) exchange regulatory cofactor NHE-RF1	1	39.0794	45.5567	39.5364	67.362	61.7822	28.0784	26.3781	34.6822	32.1272	46.936	22.1739	31.1756	40.4411	38.0332	29.4626	33.189	42.6309	28.7296	72.1124	72.9277	-0.815661	-1.64479	-5.17006	0.004422	-0.66953	-1.49162	-3.84366	0.0267141	-0.0116217	-0.0337136	-0.0544426	0.973469
Q8C0E2	VPS26B	Vacuolar protein sorting-associated protein 26B	5	795.888	723.427	732.806	739.708	812.885	520.062	598.03	587.97	574.44	527.668	534.612	677.873	540.253	723.637	722.481	676.363	727.174	624.467	737.032	721.667	-0.410226	-1.75956	-5.1365	0.0046275	-0.261041	-1.242	-2.37206	0.128363	-0.167675	-1.19324	-1.77523	0.221627
Q8BH24	TM9SF4	Transmembrane 9 superfamily member 4	2	472.822	503.392	477.643	492.812	472.436	333.702	395.77	288.649	321.172	373.56	599.28	697.245	595.883	620.879	517.08	665.837	595.777	551.739	618.89	763.455	-0.460344	-1.72063	-5.10089	0.00479418	0.321157	1.57495	3.64374	0.0327532	0.34838	1.48352	3.15691	0.0406031
H3BJZ7;Q4KUS2	UNC13A	Protein unc-13 homolog A	2	235.455	251.326	227.397	132.84	217.899	56.8476	83.8721	102.647	101.577	121.668	166.145	162.827	167.367	154.691	174.037	189.579	223.744	179.975	210.204	189.596	-1.15314	-1.62055	-5.09962	0.00479418	-0.322589	-1.13576	-2.20202	0.155809	-0.0704504	-0.292377	-0.452249	0.770849
Q80X80	C2CD2L	C2 domain-containing protein 2-like	4	260.075	263.553	295.896	307.515	367.461	133.711	124.341	175.304	192.14	199.259	208.59	194.723	242.229	336.645	371.366	241.801	306.162	328.297	305.273	295.588	-0.838057	-1.63606	-5.09768	0.00479418	-0.166845	-0.52002	-0.870001	0.57942	-0.0156429	-0.0832215	-0.120254	0.938824
A9DA50;Q9D1T0	LINGO1	Leucine-rich repeat and immunoglobulin-like domain-containing nogo receptor-interacting protein 1	3	524.178	549.574	610.095	612.469	693.128	273.242	446.669	367.92	365.737	384.138	278.481	317.207	516.174	691.133	891.177	325.668	420.308	299.035	424.71	442.741	-0.674607	-1.65171	-5.06748	0.00497579	-0.279643	-0.544674	-0.940071	0.548887	-0.693016	-1.63055	-4.77924	0.00715448
B9EJA3;E9PVW8;E9Q7I7;G3UWK6;G3UX60;G3UY75;G3UYU6;Q64487;Q64487-1;Q64487-10;Q64487-11;Q64487-12;Q64487-5;Q64487-6;Q64487-7;Q64487-8;Q64487-9	PTPRD	Protein tyrosine phosphatase, receptor type, D	10	792.863	833.267	680.829	823.322	898.399	461.576	349.727	507.803	580.18	493.211	508.172	531.403	662.853	697.433	893.379	355.301	368.415	518.793	488.913	584.83	-0.737204	-1.64298	-5.06656	0.00497579	-0.313137	-1.04825	-1.97774	0.194222	-0.865909	-1.64615	-5.14797	0.00507161
Q99JY8	PPAP2B	Lipid phosphate phosphohydrolase 3	2	122.593	93.5003	159.356	126.416	139.941	77.7049	48.6624	74.9005	78.2079	79.8763	72.2429	73.9642	148.29	99.0775	84.9282	108.857	126.067	122.045	57.8824	104.853	-0.853414	-1.63079	-5.05537	0.00503741	-0.460906	-1.10241	-2.19642	0.156608	-0.307915	-0.785489	-1.39823	0.340234
P29758	OAT	Ornithine aminotransferase, mitochondrial	10	3797.05	3858.25	3887.81	3256.26	3016.63	2376.19	2820.31	1902.15	2052.18	1694.94	3235.21	3574.71	2993.77	2843.59	2745.06	3704.61	3795.73	3935.72	3786.65	3322.44	-0.693088	-1.64522	-5.03079	0.00518085	-0.199123	-1.10817	-1.9241	0.20625	0.0639539	0.484455	0.626677	0.679301
Q9JLM8	DCLK1	Serine/threonine-protein kinase DCLK1	20	10835.6	11072	11164.9	10902.7	11236.8	8823.6	9182.82	8475.38	7049.32	8262.61	8844.22	9519.38	10201.4	10421.1	10714.2	9578.38	10332.8	12428.5	9082.77	9752.41	-0.426005	-1.73374	-5.02289	0.00519636	-0.163204	-1.36714	-2.17601	0.159454	-0.110675	-0.876278	-1.15819	0.437006
Q9CQ75	NDUFA2	NADH dehydrogenase [ubiquinone] 1 alpha subcomplex subunit 2	1	386.037	354.706	337.434	367.191	335.728	259.544	283.374	200.644	249.686	241.014	374.046	298.042	307.655	319.191	312.881	243.06	233.507	261.599	239.111	189.509	-0.48993	-1.69612	-5.01486	0.00523653	-0.132926	-0.941858	-1.44165	0.345219	-0.618343	-1.79341	-6.45627	0.00227899
D3Z041;P41216	ACSL1	Long-chain-fatty-acid--CoA ligase 1	6	533.626	494.648	463.283	421.187	439.56	269.701	380.354	201.365	170.802	219.733	275.458	345.141	322.427	379.26	374.346	745.428	636.608	829.279	616.856	684.632	-0.923239	-1.61979	-4.99049	0.00536212	-0.462276	-1.65339	-4.65973	0.0110985	0.529537	1.70662	5.01875	0.00573357
Q61151	PPP2R5E	Serine/threonine-protein phosphatase 2A 56 kDa regulatory subunit epsilon isoform	5	807.509	873.385	899.587	803.547	915.564	572.728	760.131	534.367	576.539	541.341	711.378	764.481	714.348	730.039	780.398	868.906	874.316	851.589	829.523	830.602	-0.505617	-1.68562	-4.98053	0.00539648	-0.207499	-1.57156	-2.8945	0.0731412	-0.0404623	-0.572093	-0.506285	0.741037
P60202;P60202-2	PLP1	Myelin proteolipid protein	1	426.116	568.35	453.004	778.204	893.026	252.944	265.041	274.43	332.877	280.932	247.983	377.04	437.484	441.456	352.904	327.574	283.757	430.878	513.727	439.149	-1.04818	-1.60963	-4.9484	0.00556998	-0.707633	-1.29998	-2.92222	0.0706301	-0.654233	-1.22101	-2.61666	0.0773484
E9PUM4	TLN2	Talin-2	2	98.5996	67.4617	92.0693	122.078	109.714	56.1234	69.8187	67.6015	60.4179	44.4376	63.1008	24.1339	61.978	55.2046	65.9922	39.2236	69.3913	88.6076	81.6368	87.3076	-0.772334	-1.6264	-4.9405	0.00560329	-0.922641	-1.43725	-3.61516	0.0336366	-0.405244	-0.966289	-1.8214	0.208478
Q9Z2Y3	HOMER1	Homer protein homolog 1	7	572.87	565.213	698.912	816.253	889.343	342.689	274.038	363.417	428.692	437.967	250.451	296.938	342.17	462.315	575.21	450.852	482.607	502.262	501.698	407.052	-0.902177	-1.61374	-4.91766	0.00573938	-0.915408	-1.48299	-3.88633	0.0256012	-0.621567	-1.55159	-4.09318	0.0144228
Q8VCW8	ACSF2	Acyl-CoA synthetase family member 2, mitochondrial	2	194.704	185.665	164.693	204.416	184.919	80.5266	39.5884	96.9768	83.4673	115.628	112.196	110.485	182.339	143.109	113.496	82.1237	92.756	214.208	184.693	155.641	-1.21437	-1.59989	-4.90298	0.00584511	-0.517553	-1.42204	-3.36342	0.0439471	-0.447192	-0.901261	-1.68768	0.244837
Q99JI6	RAP1B	Ras-related protein Rap-1b	3	914.579	827.584	807.529	793.189	931.644	559.632	644.782	611.524	649.334	678.208	704.283	772.725	668.891	781.086	854.3	640.871	663.34	876.748	599.722	517.413	-0.410851	-1.73004	-4.89819	0.0058527	-0.170787	-1.1825	-1.94536	0.201611	-0.432088	-1.49752	-3.46019	0.0287135
Q9EQH3	VPS35	Vacuolar protein sorting-associated protein 35	16	4249.49	4207.58	4168.31	4017.37	4308.48	3242.67	3345.61	3237.43	3430.04	3276.03	3613.38	3994.25	3864.15	3668.68	3840.25	4617.53	4565.17	4600.23	4424.22	4392.5	-0.309381	-1.87112	-4.88812	0.0058527	-0.133068	-1.64378	-2.16272	0.160344	0.112891	1.72821	1.58438	0.276848
D3Z3B8;E9Q9H0;H7BWY4;Q811D0;Q811D0-2;Q811D0-3	DLG1	Disks large homolog 1	2	258.985	170.996	269.385	256.733	274.348	98.4409	75.8873	157.746	136.858	113.241	83.9616	72.0302	149.003	135.506	138.254	126.157	63.4027	126.94	113.095	72.1955	-1.05791	-1.60309	-4.88723	0.0058527	-1.11932	-1.58311	-4.69825	0.0107443	-1.3255	-1.67057	-5.73824	0.00357492
Q3TXV4;Q921E2	RAB31	Rab22B	3	399.176	337.114	296.998	270.102	248.892	207.607	214.803	168.41	179.403	208.151	400.069	460.077	485.292	449.618	457.945	321.624	403.067	347.421	355.624	386.149	-0.615776	-1.6433	-4.88583	0.0058527	0.568933	1.62252	4.6673	0.0110268	0.231035	1.00808	1.73382	0.232525
D3Z4D2;Q8BR30;Q8R4C2	RUFY2	RUN and FYVE domain-containing protein 2	1	90.3965	99.4547	82.6116	108.445	97.6795	59.2874	66.0409	48.9581	43.5558	79.1214	79.2034	62.7409	89.2847	79.0891	91.7354	115.214	120.641	119.122	132.169	138.72	-0.784318	-1.61169	-4.81253	0.00634511	-0.263749	-1.20843	-2.29632	0.139112	0.41739	1.63452	4.05507	0.0149267
E9QPX3;Q9CXZ1	NDUFS4	NADH dehydrogenase [ubiquinone] iron-sulfur protein 4, mitochondrial	3	670.049	656.145	627.26	707.053	695.174	457.459	594.325	416.402	463.182	438.95	740.627	588.689	529.666	618.052	622.323	380.191	459.018	281.034	378.024	395.517	-0.482248	-1.67113	-4.77334	0.00666243	-0.12277	-0.797443	-1.22221	0.427718	-0.882459	-1.76719	-6.94187	0.00179175
Q60900;Q60900-2	ELAVL3	ELAV-like protein 3	4	565.914	538.868	524.063	547.824	537.683	445.654	364.193	310.634	247.986	261.166	379.568	330.944	291.922	358.122	286.743	623.739	484.936	645.752	452.101	636.008	-0.725066	-1.61297	-4.76724	0.00669745	-0.716613	-1.78045	-7.15483	0.00156503	0.00618829	0.0348513	0.0494877	0.975373
P14094	ATP1B1	Sodium/potassium-transporting ATPase subunit beta-1	14	36464.4	33607	34107.7	34831.8	32917.7	27685.6	31537.3	29302.8	28637	26304.8	27191.9	26964.7	26533.1	29343	25431.1	31359.8	27778.7	32488.4	25937.8	28124.2	-0.345224	-1.78342	-4.76166	0.00669745	-0.377035	-1.80881	-5.55547	0.00512238	-0.258876	-1.55882	-2.91223	0.0543085
Q11011	NPEPPS	Puromycin-sensitive aminopeptidase	25	6106.62	5725.46	5841.22	5820.3	6188.5	4409.53	3998.63	4583.83	4808.77	4901.81	5678.86	5516.1	6248.09	6428.67	6922.41	6133.37	6076.09	6545.96	7178.67	6509.23	-0.372279	-1.7483	-4.7611	0.00669745	0.0538396	0.53541	0.668275	0.67682	0.135119	1.19949	1.56647	0.282673
P63101	YWHAZ	14-3-3 protein zeta/delta	12	17480	17963.2	19836.3	21402.9	22943.2	14273.2	15466.6	14352.3	15769	15115.1	16401.6	15392.8	15921	18819.9	19850.7	16985.8	18535.4	16394.3	23922.9	21683.5	-0.455464	-1.68273	-4.75995	0.00669745	-0.227244	-1.10757	-1.99352	0.192036	-0.0429653	-0.200562	-0.300886	0.847755
Q9QXT0	CNPY2	Protein canopy homolog 2	2	131.664	134.591	113.119	140.423	159.82	100.568	79.1618	61.8982	91.3018	91.4673	178.717	130.115	133.69	142.259	117.292	115.287	116.25	63.9094	144.27	100.844	-0.680725	-1.61738	-4.75455	0.00672788	0.0408376	0.198573	0.30474	0.84839	-0.347925	-0.938482	-1.73031	0.233478
Q02819	NUCB1	Nucleobindin-1	3	103.151	105.269	110.717	193.229	166.088	85.4338	77.8506	68.4192	52.7154	67.9392	159.606	103.657	78.7504	84.7064	132.032	85.5077	75.4623	82.0688	133.709	61.0171	-0.926228	-1.59213	-4.72737	0.00691214	-0.285435	-0.661393	-1.15666	0.455241	-0.601737	-1.19361	-2.50953	0.0883747
J3KMM5;O55143;O55143-2	ATP2A2	Calcium-transporting ATPase	18	3222.64	2937.98	2801.96	3078.97	3474.03	2470.96	2448.85	2152.35	2167.12	2006.2	2317.49	2622.11	2749.72	3409.29	3447.84	2448.94	2516.09	2688.59	2450.1	2980.91	-0.426261	-1.68667	-4.65614	0.0076098	-0.0952082	-0.495728	-0.769037	0.628021	-0.248513	-1.43657	-2.5899	0.0798803
Q9R1J0	NSDHL	Sterol-4-alpha-carboxylate 3-dehydrogenase, decarboxylating	4	862.648	924.275	932.711	1098.53	1113.91	652.533	693.172	339.807	388.445	564.754	783.3	658.12	695.63	721.341	682.484	897.279	930.826	1021.25	921.162	1077.47	-0.920022	-1.57898	-4.60836	0.00814162	-0.462471	-1.56339	-4.03833	0.0218435	-0.0360646	-0.200143	-0.286558	0.856508
E9PWK1;Q9D379	EPHX1	Epoxide hydrolase 1	7	863.602	719.412	789.034	822.608	904.913	235.122	157.02	526.61	424.386	368.128	378.647	290.361	584.974	784.437	561.653	523.378	714.328	508.089	491.889	816.421	-1.34813	-1.55989	-4.55772	0.00865708	-0.738298	-1.31504	-2.99032	0.0651027	-0.494586	-1.34942	-2.97732	0.0501342
Q80TL4	KIAA1045	Protein KIAA1045	4	200.099	216.896	202.828	240.332	348.532	131.775	99.4172	105.384	156.651	148.507	105.589	119.771	149.774	236.998	256.603	129.79	164.003	178.334	307.543	216.344	-0.860489	-1.57132	-4.51399	0.00904876	-0.522231	-0.99213	-1.91732	0.207473	-0.307807	-0.694622	-1.22492	0.406573
P61922	ABAT	4-aminobutyrate aminotransferase, mitochondrial	18	10922.6	9685.4	10332.3	10612.8	9785.74	7780.55	8976.69	6301.13	7638.27	6114.27	10388.1	9907.52	7888.24	8710.63	8703.61	9578.63	7872.39	6384.24	9188.48	6657.42	-0.505575	-1.62664	-4.50353	0.00916771	-0.182689	-1.22442	-2.06989	0.176785	-0.380065	-1.41138	-3.01071	0.0481869
Q9QYF9	NDRG3	Protein NDRG3	7	2062.2	2043.26	2000.37	2137.1	2565.7	1293.96	1659.08	1591.74	1475.6	1633.71	1921.16	1937.57	2096.49	2203.05	2477.16	1339.44	1424.03	1529.56	1511.98	1278.92	-0.453108	-1.64792	-4.49279	0.00926009	-0.0111581	-0.0760995	-0.107482	0.950281	-0.606837	-1.7559	-5.86435	0.00327831
Q3U125;Q9CYH2	FAM213A	Redox-regulatory protein FAM213A	4	493.024	597.034	497.607	601.626	578.661	307.909	482.587	307.855	369.759	287.39	629.762	756.269	654.594	702.192	616.257	543.151	577.543	527.845	529.494	572.421	-0.636142	-1.59108	-4.48034	0.00941231	0.280002	1.37972	2.79279	0.0817319	-0.0492598	-0.411519	-0.505116	0.741373
G3UZM4;Q8BLQ9;Q8BLQ9-2;Q8BLQ9-3	CADM2	Cell adhesion molecule 2 (Fragment)	3	899.052	861.952	910.007	918.364	1025.26	535.522	748.396	612.316	610.66	734.56	526.509	552.945	462.797	445.712	480.983	1080.16	1060.38	683.175	974.416	939.434	-0.483332	-1.63121	-4.47423	0.00947121	-0.904545	-1.84465	-10.206	0.000220296	0.00244809	0.0121086	0.017833	0.991198
B2RSH2	GNAI1	Guanine nucleotide-binding protein G(i) subunit alpha-1	5	1409.04	1307.39	1389.6	1363.39	1520.72	828.492	752.387	1034.62	1135.55	792.257	493.799	734.332	1020.94	1032.53	1125.53	1289.88	1170.25	1799.77	1194.29	1440.22	-0.581101	-1.59717	-4.44493	0.00988931	-0.701554	-1.38834	-3.30584	0.0471149	-0.0359598	-0.194825	-0.280901	0.859211
Q9D3A9	TTYH1	Protein tweety homolog 1	3	296.265	251.543	273.63	299.903	296.363	184.27	236.005	124.464	104.999	127.804	141.839	173.92	209.984	162.13	166.557	88.826	153.46	169.006	91.8139	66.3495	-0.893475	-1.56018	-4.44028	0.00992857	-0.725537	-1.74486	-6.45958	0.00249295	-1.4004	-1.69991	-6.21621	0.0027967
Q9D4C9	CLVS1	Clavesin-1	1	108.265	104.765	92.3719	99.3406	65.1364	52.8899	67.7308	41.4269	39.4943	61.4285	82.7075	82.5344	90.5295	82.3286	42.2001	99.6556	62.061	112.535	96.2691	41.9978	-0.934432	-1.55521	-4.41826	0.0102134	-0.337851	-0.853256	-1.55331	0.311007	-0.20998	-0.440258	-0.748773	0.619179
P48722	HSPA4L	Heat shock 70 kDa protein 4L	11	1241.92	1301.72	1135.76	1192.89	1271.26	563.543	772.605	788.013	1015.07	831.078	658.212	774.85	722.623	704.644	852.511	1018.5	1061.67	1232.16	1340.1	1083.48	-0.601606	-1.58453	-4.38348	0.0106884	-0.711822	-1.83352	-8.67979	0.000503563	-0.107729	-0.705812	-0.995461	0.508438
Q3TML0	PDIA6	Protein disulfide-isomerase A6	11	4950.37	4697.93	4832.81	4722.56	5193.92	3229.74	4152.7	3240.7	4048.33	3338.55	4004.93	4127.27	3946.58	4433.93	4336.77	3532.83	3883.82	4290.88	5114.84	4121.79	-0.418174	-1.65067	-4.37298	0.0108332	-0.218175	-1.69575	-3.29517	0.0476002	-0.226173	-1.16196	-1.98764	0.171351
P62874	GNB1	Guanine nucleotide-binding protein G(I)/G(S)/G(T) subunit beta-1	8	4417.2	4373.3	4741.58	5336.86	6193.26	2250.96	2273.17	3403.33	3973.11	2293.26	2505.77	2932.36	4843.01	4880.02	4569.97	3538.39	3037.45	4795.32	3210.36	4922.18	-0.818266	-1.55491	-4.36074	0.0108697	-0.376972	-0.962282	-1.80951	0.234826	-0.375303	-1.14872	-2.24218	0.125633
P28663	NAPB	Beta-soluble NSF attachment protein	17	4607.83	4792.7	4985.36	4844.42	4705.47	3466.65	4024.7	3603.38	3724.02	4000.4	4840.62	5069.72	4981.81	4603.25	4615.81	4104.76	4726.14	4193.58	4421.23	3379.55	-0.32161	-1.75375	-4.36017	0.0108697	0.0183489	0.316871	0.277929	0.860008	-0.205274	-1.20779	-1.98262	0.171813
O54991	CNTNAP1	Contactin-associated protein 1	4	295.181	279.163	338.904	366.377	371.149	143.677	142.054	138.723	244.808	245.379	189.857	242.052	173.033	84.9654	196.334	85.9976	126.854	99.9329	211.466	78.1398	-0.860545	-1.55106	-4.35354	0.0108697	-0.954622	-1.48568	-3.91267	0.0248482	-1.54314	-1.69256	-6.14557	0.00291341
E9Q4K3;P24288;Q8CBC8	BCAT1	Branched-chain-amino-acid aminotransferase	3	996.072	844.719	706.404	744.627	663.33	640.704	540.282	495.482	404.579	498.578	740.265	714.189	507.523	582.677	607.998	1132.79	1002.6	772.503	1033.69	1031.24	-0.58891	-1.58238	-4.34912	0.0108697	-0.324287	-1.26224	-2.54926	0.108535	0.309761	1.18734	2.24554	0.125099
Q7TMB8	CYFIP1	Cytoplasmic FMR1-interacting protein 1	15	2265.51	2212.62	2380.34	2348.56	2472.45	1760.05	1615.55	1820.27	1776.76	1888.67	1686.76	1788.26	2233.18	2203.22	2468.77	1813.35	1988.8	2297.07	1871.01	2262.38	-0.357598	-1.70019	-4.3488	0.0108697	-0.171717	-0.887611	-1.47695	0.333514	-0.199643	-1.25232	-2.02223	0.16412
Q9DC70	NDUFS7	NADH dehydrogenase [ubiquinone] iron-sulfur protein 7, mitochondrial	5	1447.1	1342.69	1356.86	1335.43	1305.17	1062.19	1189.16	910.303	880.128	957.643	1259.46	1320.45	1100.08	1158.01	1112	924.784	1007.41	754.281	744.048	650.004	-0.390858	-1.66711	-4.34782	0.0108697	-0.169207	-1.40299	-2.27462	0.14236	-0.760922	-1.78975	-7.04664	0.00178383
Q9CZJ2	HSPA12B	Heat shock 70 kDa protein 12B	1	114.327	114.535	123.777	140.228	165.727	80.1714	90.8916	81.0445	96.9118	99.5442	108.994	104.681	100.59	64.5481	103.062	79.6709	81.6065	71.3465	70.6598	29.3863	-0.532714	-1.59527	-4.34192	0.0108697	-0.465854	-1.3052	-2.84189	0.0769869	-1.01824	-1.4497	-3.71194	0.0215037
P37040;Q05DV1	POR	NADPH--cytochrome P450 reductase	8	1285.13	1264.86	1207.44	1232.32	1047.15	1018.69	903.711	793.257	767.869	825.716	1098.1	1172.84	1176.3	1123.52	1260.63	1971.66	1821.24	2263.18	1628.35	2041.05	-0.436554	-1.63436	-4.34069	0.0108697	-0.0236639	-0.250503	-0.298117	0.8511	0.684056	1.77159	6.41178	0.00230778
Q99L04	DHRS1	Dehydrogenase/reductase SDR family member 1	5	318.395	313.633	282.086	335.682	258.617	236.964	236.311	174.757	201.628	206.748	420.022	523.473	539.406	587.154	466.907	391.577	480.012	542.295	630.986	468.927	-0.479325	-1.61355	-4.34023	0.0108697	0.760349	1.75413	6.71168	0.00215512	0.703659	1.65818	5.04975	0.0055251
Q9CQU0	TXNDC12	Thioredoxin domain-containing protein 12	2	380.309	287.494	234.775	270.007	219.041	162.745	178.177	103.569	192.093	145.438	315.165	388.969	285.135	261.32	300.951	253.965	273.7	208.853	271.989	248.7	-0.800649	-1.55354	-4.34012	0.0108697	0.184339	0.698264	1.1788	0.444841	-0.125134	-0.524536	-0.827743	0.584081
A2AT02;Q9CZ44;Q9CZ44-3	NSFL1C	NSFL1 cofactor p47	5	578.073	532.932	510.196	413.536	569.193	323.224	323.907	327.412	408.387	405.831	328.242	297.009	285.954	391.468	391.369	310.055	379.46	491.2	567.772	224.343	-0.497602	-1.60418	-4.32477	0.0110704	-0.610441	-1.65225	-5.0108	0.00852964	-0.498074	-1.11309	-2.23049	0.127055
Q8BLN5	LSS	Lanosterol synthase	2	139.694	156.282	146.569	144.109	147.308	98.8267	135.412	82.6792	98.2721	83.7585	136.395	147.622	140.718	158.418	169.316	163.842	153.868	146.576	129.622	142.777	-0.548136	-1.58795	-4.32065	0.0111086	0.0357557	0.380477	0.454172	0.774943	0.0114072	0.140618	0.135646	0.932621
Q9QZX7;Q9QZX7-2	SRR	Serine racemase	2	230.543	242.169	252.724	237.078	319.532	144.349	186.074	138.484	142.33	209.604	252.106	253.569	329.068	305.472	324.046	201.164	251.846	251.198	312.075	318.017	-0.618517	-1.57001	-4.30151	0.0113618	0.204972	0.986514	1.71313	0.26364	0.0488867	0.196653	0.30439	0.846367
Q9ES97;Q9ES97-2	RTN3	Reticulon-3	9	1222.35	1246.89	1268.81	1492.52	1677.11	642.74	710.519	905.577	974.018	947.94	721.173	740.737	888.112	1188.38	1108.89	714.016	944.91	1139.7	830.364	928.798	-0.677082	-1.56092	-4.30078	0.0113618	-0.566691	-1.36956	-3.16183	0.0545892	-0.611469	-1.5361	-3.9844	0.0161455
B7ZCU0;B7ZCU2;B7ZCU3;B7ZCU4;B7ZCU5;J3QNK8;Q8CBW3;Q8CBW3-2;Q8CBW3-3;Q8CBW3-4;Q8CBW3-5	ABI1	Abl interactor 1	3	231.741	313.551	330.278	349.802	371.785	163.555	144.242	234.536	136.309	215.31	243.005	221.362	319.759	316.652	367.859	197.764	174.347	234.162	253.006	183.8	-0.817901	-1.54627	-4.29559	0.0114215	-0.11465	-0.415587	-0.6761	0.671969	-0.610119	-1.49663	-3.75781	0.0203959
P31786;Q4VWZ5	DBI	Acyl-CoA-binding protein	2	116.793	128.07	91.8713	90.3919	72.9161	70.4516	50.2678	42.5627	63.8449	57.795	26.6944	31.2044	85.5997	75.8473	83.6421	90.2516	162.969	161.412	332.534	175.542	-0.875331	-1.54158	-4.28883	0.011463	-0.871681	-1.14542	-2.39031	0.126419	0.80457	1.22984	2.68279	0.0718979
Q9QUH0	GLRX	Glutaredoxin-1	2	207.869	211.565	205.611	235.245	232.327	116.822	193.098	124.429	141.065	148.555	368.625	346.886	319.42	317.312	290.822	367.137	440.56	413.422	542.022	590.865	-0.571777	-1.57628	-4.27978	0.0115357	0.598699	1.75796	6.31163	0.00293589	1.0807	1.76228	7.1985	0.00165476
Q8BMK4	CKAP4	Cytoskeleton-associated protein 4	10	1426.36	1588.23	1224.08	1265.87	1240.06	1071.52	1067.98	700.12	713.1	826.794	1822.98	1680.2	1307.7	1383.25	1295.97	1915.77	1687.12	2030.96	1638.45	2005.87	-0.584606	-1.56825	-4.24366	0.0121553	0.165982	0.886224	1.46258	0.337604	0.46281	1.66966	4.45899	0.00977358
Q3TQC7;Q9WUZ9	ENTPD5	Ectonucleoside triphosphate diphosphohydrolase 5	1	252.908	219.748	210.769	228.556	218.447	205.849	126.249	120.91	150.322	108.636	194.226	301.491	152.348	267.418	32.6016	319.626	273.053	269.544	289.798	22.7979	-0.659967	-1.55354	-4.23162	0.0123571	-0.569606	-0.616669	-1.09167	0.484041	-0.381553	-0.351344	-0.60677	0.689247
E9Q035	GM20425	Protein Gm20425	2	100.215	116.425	113.382	104.92	101.714	92.315	82.9202	58.5611	73.5854	70.3044	92.5825	132.217	93.3124	68.8669	75.5272	114.028	144.369	118.714	113.644	109.243	-0.548657	-1.57433	-4.22848	0.0123679	-0.255511	-0.890452	-1.58932	0.29962	0.181781	1.22375	1.89037	0.192633
Q9CPW4	ARPC5	Actin-related protein 2/3 complex subunit 5	4	735.796	694.867	719.541	740.389	904.922	481.72	647.325	523.261	500.787	561.252	630.499	568.312	723.653	730.137	784.924	639.422	652.064	751.041	862.324	725.997	-0.457009	-1.60421	-4.21572	0.0124436	-0.143829	-0.726935	-1.17491	0.445856	-0.105629	-0.543319	-0.816714	0.590389
A2AEG6	GPM6B	Glycoprotein m6b, isoform CRA_g	4	971.858	992.771	1091.1	1420.99	1740.41	568.445	635.087	776.408	793.558	567.175	529.874	735.685	846.416	884.5	1003.81	561.178	649.195	1397.37	779.584	891.246	-0.827714	-1.53453	-4.21501	0.0124436	-0.610589	-1.25105	-2.7122	0.0902907	-0.589688	-1.08915	-2.1941	0.13249
P56399;Q3U4W8	USP5	Ubiquitin carboxyl-terminal hydrolase 5	21	3813.78	3818.33	3876.75	3604.1	4113.82	3123.89	3032.03	2854.64	3274.07	2974.57	3448.74	3375.43	3452.14	3082.16	3331.68	4167.75	3970.47	3899.46	3974.2	3812.59	-0.298837	-1.7697	-4.21401	0.0124436	-0.193505	-1.63995	-2.90044	0.072662	0.0467317	0.800762	0.614275	0.687021
P62911	RPL32	60S ribosomal protein L32	1	75.772	95.7876	85.9394	85.3529	77.0188	60.5999	39.1678	56.2805	68.5049	65.8361	63.5177	78.8352	75.45	68.8269	88.8697	100.943	108.162	126.199	69.7542	135.655	-0.640502	-1.55365	-4.21241	0.0124436	-0.171715	-0.819544	-1.36608	0.372876	0.370931	1.11019	2.14139	0.14259
G3X9V4;Q01097	GRIN2B	Glutamate receptor ionotropic, NMDA 2B	2	96.6955	81.8822	98.6437	146.089	118.844	69.8767	63.9294	78.7187	43.3933	76.0793	55.098	60.8558	72.5084	93.4552	93.9779	39.9858	38.5557	64.5911	48.9989	54.633	-0.753093	-1.53894	-4.20396	0.012558	-0.539255	-1.29363	-2.84226	0.0769869	-1.0794	-1.73311	-6.58569	0.00222486
Q6PIC6	ATP1A3	Sodium/potassium-transporting ATPase subunit alpha-3	47	79444.3	74887.4	75292.9	82944.9	76511.5	63731.8	76761.9	67634.6	69404.8	67309.5	69907.9	68853.7	63403.9	70840.6	65258.7	70241.2	72460.2	68783.5	70134.1	59602.7	-0.302877	-1.75776	-4.19937	0.0125972	-0.251712	-1.65981	-3.52028	0.0372936	-0.227207	-1.66603	-2.86524	0.0571441
Q80UG2	PLXNA4	Plexin-A4	21	3465.06	3534.55	3381.97	2941.62	2919.99	2077.19	2765.45	2265.05	2390.3	2542.93	2705.6	3213.98	2928.24	2967.88	2981.08	2290.05	2813.08	2698.26	2190.5	1685.95	-0.395616	-1.63186	-4.16128	0.0131909	-0.120914	-1.04349	-1.49842	0.326383	-0.497146	-1.49857	-3.60413	0.024682
Q14C51	PTCD3	Pentatricopeptide repeat domain-containing protein 3, mitochondrial	2	93.946	92.0187	66.5901	84.3008	78.2372	35.5555	51.9745	53.7694	73.3783	34.9851	83.3711	97.7003	67.5503	72.5307	97.1747	68.6542	24.9806	89.045	73.3133	56.76	-0.889177	-1.52306	-4.16029	0.0131909	3.53807e-05	0.00014495	0.000227361	0.999982	-0.458873	-0.838355	-1.55115	0.287212
Q9QUR6	PREP	Prolyl endopeptidase	6	817.048	921.372	934.611	877.051	1004.72	592.796	826.233	571.469	654.221	636.302	1123.4	1315.63	1395.06	1421.47	1439.14	1212.3	1342.33	755.378	1180.84	1100.27	-0.447228	-1.59725	-4.14387	0.0135102	0.576881	1.72526	5.75836	0.00450264	0.259905	0.955924	1.68667	0.245042
E9PUM9;E9Q5N7;E9Q7X7	NRXN2	Protein Nrxn2	3	251.776	211.47	208.229	278.794	286.046	137.976	190.298	178.605	152.534	129.807	120.722	173.208	142.345	149.394	172.519	182.629	255.116	228.942	196.185	277.133	-0.61386	-1.5455	-4.12814	0.0137332	-0.692184	-1.6475	-5.08602	0.00796628	-0.119953	-0.47751	-0.757158	0.615758
G3XA48;P58044	IDI1	Isopentenyl-diphosphate Delta-isomerase 1	3	428.048	423.387	370.73	355.1	413.223	295.459	308.997	162.577	257.042	197.165	197.249	216.822	186.236	171.853	179.935	513.922	459.273	471.093	595.974	253.287	-0.694482	-1.53403	-4.1281	0.0137332	-1.05198	-1.86291	-12.3497	0.000154312	0.125451	0.403018	0.656113	0.665158
Q6PD28	PPP2R5B	Protein Ppp2r5b	1	90.8227	122.571	136.835	120.257	125.954	104.227	58.0991	71.2563	50.3594	76.3574	134.13	144.907	126.631	139.301	155.792	156.764	124.391	148.257	97.8283	187.58	-0.783532	-1.52522	-4.1268	0.0137332	0.239566	1.1096	2.023	0.186222	0.257864	0.793277	1.38366	0.344507
Q8BI08	MAL2	Protein MAL2	1	581.384	596.901	652.877	601.767	776.862	242.499	261.299	447.262	426.681	441.474	281.662	362.002	347.073	404.987	474.08	411.57	500.858	571.883	488.4	540.866	-0.824908	-1.52037	-4.11441	0.0139348	-0.785695	-1.68973	-5.70283	0.00453076	-0.398529	-1.43284	-3.12837	0.0422509
O09111	NDUFB11	NADH dehydrogenase [ubiquinone] 1 beta subcomplex subunit 11, mitochondrial	2	249.013	281.56	205.489	254.316	181.66	167.591	176.483	130.575	161.443	123.227	85.5436	223.48	96.9066	185.444	188.605	141.707	207.839	189.643	128.075	157.308	-0.584104	-1.54815	-4.10918	0.0140008	-0.659751	-1.18614	-2.4997	0.113129	-0.512055	-1.42532	-3.29759	0.0344344
A2AL79;Q6P8S1	ASPH	Aspartyl/asparaginyl beta-hydroxylase	1	121.858	93.0809	82.9614	60.4458	54.6422	38.2665	52.6602	43.958	36.8382	37.4703	99.3383	117.244	121.273	107.066	94.3342	130.372	136.228	113.383	65.011	53.4298	-1.06726	-1.50673	-4.09694	0.0141343	0.433855	1.05418	2.0568	0.178739	0.276945	0.480604	0.829753	0.584081
Q8BHJ7	GABRA5	Gamma-aminobutyric acid receptor subunit alpha-5	1	55.7352	52.184	54.9751	67.3521	49.061	39.2525	46.5811	33.4606	51.5258	32.8622	48.4137	53.934	26.6858	62.6963	18.9411	71.9314	78.9899	56.6546	75.1098	74.4077	-0.655876	-1.53341	-4.09132	0.0141888	-0.553398	-0.97183	-1.87036	0.217979	0.416242	1.51402	3.48763	0.0281885
P50544	ACADVL	Very long-chain specific acyl-CoA dehydrogenase, mitochondrial	6	357.716	395.02	277.196	299.755	221.167	214.974	228.119	150.614	123.511	127.466	353.723	325.332	443.764	260.301	336.257	382.008	342.11	371.952	282.005	345.263	-0.862034	-1.5139	-4.08622	0.0142267	0.170355	0.578978	0.969251	0.536468	0.165608	0.660297	1.07374	0.474662
Q5SQX6	CYFIP2	Cytoplasmic FMR1-interacting protein 2	13	2984.76	2865.07	2770.15	2654.73	3107.97	1831.72	2266.42	1774.49	2556.12	2000.7	1922.27	1961.87	2552.86	2975.08	3454.58	2375.54	2563.85	2215.98	2489.5	2725.15	-0.435625	-1.59319	-4.0846	0.0142267	-0.185418	-0.679593	-1.14796	0.459708	-0.222107	-1.47715	-2.50179	0.0891788
Q9ERS2	NDUFA13	NADH dehydrogenase [ubiquinone] 1 alpha subcomplex subunit 13	6	2228.05	2322.78	2220.61	2448.1	2372.52	1720.22	2090.31	1579.12	1604.49	1768.4	2308.12	2404.6	2066.39	2185.03	2378.48	1635.1	1787.53	1578.85	1420.9	1222.42	-0.368321	-1.63914	-4.07308	0.0144183	-0.0209855	-0.260744	-0.284261	0.856032	-0.612509	-1.75466	-5.87279	0.00327831
Q9CQK7	RWDD1	RWD domain-containing protein 1	2	95.924	96.1746	66.7461	96.1373	88.1166	62.2262	46.267	55.6812	64.7915	75.9539	105.299	92.4899	78.5366	72.6048	96.8773	118.48	106.59	99.1012	148.773	139.903	-0.620044	-1.53518	-4.06771	0.0144845	0.00302668	0.0135318	0.0209622	0.989938	0.495309	1.43625	3.32101	0.0332613
E9Q0U7;Q61699;Q61699-2	HSPH1	Heat shock protein 105 kDa	14	3395.14	3351.86	3206.47	2970.32	3395.88	2453.69	2810.54	2531.63	2633.38	2631.97	3603.01	3024.38	4590.13	3345.95	3358.03	3294.14	3321.93	4068.91	4297.33	4501.12	-0.283189	-1.77453	-4.0664	0.0144845	0.132866	0.750322	1.18667	0.4413	0.245839	1.20822	2.13421	0.1439
Q3V132	SLC25A31	ADP/ATP translocase 4	1	183.108	168.066	154.975	163.357	155.522	122.773	127.058	133.135	84.2503	95.24	84.5684	103.631	70.9823	44.5307	133.248	104.721	89.9273	171.102	93.377	52.416	-0.525016	-1.55531	-4.06528	0.0144845	-1.01227	-1.52021	-4.16097	0.0188782	-0.769111	-1.36348	-3.20467	0.038321
P18760	CFL1	Cofilin-1	8	24264.3	21749.8	22815.8	19755.5	20536.8	19073.8	18120.5	14753.5	11437.4	12314.7	27004.9	23824.7	25111.3	21236.6	20843.3	30781.4	27149.8	25252	26341.8	28188.2	-0.607268	-1.53414	-4.04722	0.0147599	0.0836233	0.652482	0.917012	0.560574	0.326488	1.60432	3.46541	0.0285927
D3Z0M6;O88485;O88485-2	DYNC1I1	Cytoplasmic dynein 1 intermediate chain 1	2	290.925	263.666	180.49	301.331	291.427	196.169	175.734	140.78	113.951	153.008	182.126	204.641	136.947	287.237	252.322	314.365	343.759	371.6	508.965	519.25	-0.733497	-1.51711	-4.04313	0.0147795	-0.330008	-0.851798	-1.54769	0.312776	0.617291	1.34292	3.04897	0.0459422
A2BEE9;P70175;Q52KF7	DLG3	Disks large homolog 3	6	363.549	368.005	476.904	455.951	468.531	189.181	208.863	234.891	361.101	279.207	288.612	173.51	323.289	390.046	438.836	323.867	358.962	276.574	343.553	378.583	-0.723021	-1.51752	-4.03908	0.0148384	-0.445773	-1.00904	-1.94439	0.201611	-0.359954	-1.33338	-2.72273	0.0686294
O09053	WRN	Werner syndrome ATP-dependent helicase homolog	1	3366.62	3186.98	3164.28	3260.5	2944.74	1798.04	1975.12	2348.87	2759.58	1507.87	2004.16	2121.43	2470.43	2441.27	2150.3	2404.16	2041.76	2099.76	1715.86	2180.68	-0.607199	-1.53105	-4.02759	0.0150012	-0.501725	-1.75017	-5.78154	0.00440656	-0.619465	-1.7864	-6.35208	0.00245938
Q9D4H8	CUL2	Cullin-2	4	260.738	243.964	247.62	231.004	257.443	177.733	170.659	189.989	191.123	223.527	250.943	237.964	201.772	224.183	253.204	230.697	246.022	297.226	245.762	181.765	-0.35158	-1.64617	-4.02024	0.0151078	-0.0776255	-0.746209	-0.967701	0.536941	-0.0611722	-0.393523	-0.541575	0.723529
Q7TT50	CDC42BPB	Serine/threonine-protein kinase MRCK beta	6	263.913	309.313	271.896	225.942	293.661	138.896	194.22	212.307	185.706	204.968	203.06	264.795	246.844	294.064	337.304	241.184	239.94	328.353	226.286	191.89	-0.516981	-1.55021	-4.02008	0.0151078	-0.0198665	-0.102543	-0.155109	0.929328	-0.166267	-0.789654	-1.26052	0.393791
Q99L13	HIBADH	3-hydroxyisobutyrate dehydrogenase, mitochondrial	2	233.634	225.731	242.604	171.567	189.245	160.293	150.889	137.117	173.792	132.777	273.38	234.755	216.118	249.407	203.397	96.4263	112.779	114.34	176.499	92.0179	-0.446326	-1.57533	-4.01253	0.015257	0.165561	0.836835	1.38327	0.36707	-0.866192	-1.61905	-4.87944	0.00645054
P62823	RAB3C	Ras-related protein Rab-3C	4	638.71	817.957	829.196	701.163	642.923	437.441	600.342	390.811	347.455	215.569	660.468	994.705	661.404	545.58	538.472	733.517	827.129	583.68	496.401	267.03	-0.901279	-1.49554	-3.97814	0.0158973	-0.121945	-0.462722	-0.752796	0.636586	-0.457373	-0.963992	-1.83536	0.205564
Q91VR7	MAP1LC3A	Microtubule-associated proteins 1A/1B light chain 3A	2	545.468	536.57	516.554	563.953	672.555	424.47	477.473	397.55	388.556	424.147	320.697	314.066	366.012	436.407	493.007	425.649	471.122	627.344	496.784	621.72	-0.386509	-1.60474	-3.97406	0.0159222	-0.562006	-1.54158	-4.06273	0.0211537	-0.156608	-0.677146	-1.08496	0.468712
Q9QZM0	UBQLN2	Ubiquilin-2	4	357.36	302.063	329.143	314.942	360.821	191.829	280.072	229.536	263.362	236.503	186.007	188.765	192.951	232.418	280.945	175.794	214.823	296.279	275.597	180.975	-0.43512	-1.57343	-3.97062	0.0159719	-0.625534	-1.66191	-5.13531	0.007622	-0.571231	-1.48589	-3.65484	0.0228895
E9Q912	RAP1GDS1	Protein Rap1gds1	14	2108.92	2073.77	2065.63	2174.3	2256.92	1393.47	1726.04	1217.86	1780.41	1620.77	1749.61	1796.28	1783.08	1997.27	2088.89	1672.27	1750.35	1631.77	2003.54	1721.87	-0.433618	-1.57104	-3.9531	0.0162353	-0.171288	-1.28323	-2.10554	0.170809	-0.286967	-1.50993	-2.96455	0.0508843
P59999	ARPC4	Actin-related protein 2/3 complex subunit 4	6	5840.63	5599.7	5831.46	5758.4	6484.43	4597.97	5077.92	4616.32	4787.26	4854.9	5237.44	5474.56	6196.84	6165.86	6675.32	5608.55	5955.45	6870.37	6615.4	6754.75	-0.285237	-1.73923	-3.94322	0.0163759	0.0131401	0.117048	0.150372	0.931231	0.113792	0.885763	1.18289	0.42589
O70480;Q8BSN6	VAMP4	Vesicle-associated membrane protein 4	1	60.1505	61.3394	52.8679	96.6559	87.1417	48.2248	61.0831	47.5045	39.1951	48.2105	105.039	69.8017	95.8863	150.806	120.281	47.4109	41.9024	31.5814	73.801	55.3252	-0.657368	-1.50897	-3.93733	0.0164534	0.58534	1.24891	2.69704	0.0920806	-0.468493	-1.18219	-2.41034	0.101186
A2AI14;A2AI17;A2AI21;P35438	GRIN1	Glutamate receptor ionotropic, NMDA 1	5	611.09	720.191	509.587	790.872	759.741	316.797	334.772	347.462	412.417	588.044	475.134	598.697	476.633	502.787	560.649	512.486	668.723	492.215	371.885	435.814	-0.749732	-1.4985	-3.93345	0.0165182	-0.363927	-1.28605	-2.67767	0.0939537	-0.505852	-1.35235	-2.99982	0.0487109
F8VPK5;P70336;P70336-2	ROCK2	Rho-associated protein kinase	7	450.424	522.473	450.112	402.991	397.257	272.9	374.367	309.92	333.862	350.083	456.869	588.292	578.584	488.68	465.481	448.752	442.937	374.353	520.429	227.863	-0.390083	-1.59166	-3.91995	0.0167667	0.219733	1.19702	2.15866	0.160858	-0.215735	-0.667774	-1.13406	0.445539
Q4KMM3	OXR1	Oxidation resistance protein 1	3	231.564	231.138	250.236	189.386	151.803	127.785	172.271	133.09	132.361	107.863	184.683	170.059	155.955	112.378	162.755	108.388	137.38	177.014	189.377	144.463	-0.594011	-1.51465	-3.91279	0.0169046	-0.409129	-1.24357	-2.58868	0.104044	-0.481391	-1.26079	-2.66012	0.0738664
Q9Z0E0;Q9Z0E0-2	NCDN	Neurochondrin	16	2456.89	2566.07	2693.17	2538.53	2825.9	1500.02	1524.41	1912.16	2294.06	1910.47	2246.54	2445.07	3803.94	3691.92	3596.93	1048.11	1304.1	1371.01	882.787	600.074	-0.493066	-1.53736	-3.90177	0.0170268	0.248536	0.870612	1.54453	0.312776	-1.38703	-1.75678	-7.37884	0.00143528
J3QK20;Q8R0S4;Q8R0S4-1;Q8R0S4-2	CACNB4	Voltage-dependent L-type calcium channel subunit beta-4	2	222.656	233.124	234.969	220.791	196.559	124.408	125.08	140.94	134.347	213.39	143.891	173.951	161.755	160.896	178.078	154.421	219.735	178.425	156.91	151.247	-0.573233	-1.51547	-3.89437	0.0171958	-0.424941	-1.77079	-5.56627	0.00509051	-0.375433	-1.55393	-3.51336	0.0274584
A3KFU5;A3KFU8;D3Z5M2;Q6PHQ9;Q91YZ8	GM10110;PABPC4	Protein Pabpc4	2	133.725	138.85	144.235	153.205	144.788	96.2808	106.909	118.099	121.854	98.8647	148.851	125.941	153.789	169.831	161.579	123.061	136.915	163.551	155.685	168.857	-0.366667	-1.60523	-3.89177	0.0172282	0.085573	0.581009	0.849779	0.587797	0.0671563	0.387113	0.553534	0.719053
P31648	SLC6A1	Sodium- and chloride-dependent GABA transporter 1	3	1033.9	959.131	1045.62	1116.06	986.217	905.313	660.103	705.166	704.402	749.471	895.467	723.281	741.114	780.34	817.024	920.353	822.244	1027.84	758.687	811.721	-0.427935	-1.56122	-3.8839	0.0173284	-0.364179	-1.57349	-3.81618	0.0275839	-0.26867	-1.3731	-2.55226	0.0832767
Q8BGQ7	AARS	Alanine--tRNA ligase, cytoplasmic	8	897.353	1019.46	895.296	803.245	893.228	722.58	767.011	634.283	642.036	765.009	1027.18	1020.58	1061.36	988.184	1199.68	1477.84	1358.29	1500.72	1452.26	1694.81	-0.316027	-1.66261	-3.87604	0.0175145	0.253125	1.61382	3.38005	0.0429344	0.728009	1.80859	7.31457	0.00150477
Q8C605;Q9WUA3	PFKP	6-phosphofructokinase	13	2226.68	2340.97	2356.9	2212.24	2634.86	1394.32	1254.57	1520.94	1864.04	1991.37	1713.31	2255.54	2930.68	2782.69	3074.31	2603.04	2652.95	2854.55	3547.29	4124.46	-0.52892	-1.52152	-3.87111	0.0175741	0.0985189	0.394075	0.632062	0.695187	0.398809	1.32306	2.76283	0.0648237
Q8C729;Q8C729-2	FAM126B	Protein FAM126B	1	65.9557	65.8225	56.3295	72.8568	62.6145	55.0661	45.8524	57.199	33.5862	30.8246	24.6166	60.8171	81.0366	69.809	77.6288	45.7902	38.1861	32.5124	56.5925	45.6133	-0.735202	-1.48789	-3.86037	0.0178489	-0.162392	-0.321121	-0.538934	0.731551	-0.511793	-1.54027	-3.84263	0.0184589
P10852;P10852-2	SLC3A2	4F2 cell-surface antigen heavy chain	11	4441.41	4782.74	4327.4	3923.63	4157.43	2947.73	4177.67	2721.74	2774.31	2855.33	4795.14	4792	4184.53	4163.88	4355.45	4126.02	4262.82	4449.49	3251.3	3834.13	-0.466384	-1.53832	-3.85422	0.0179902	0.0528376	0.569309	0.683672	0.668719	-0.121261	-0.891489	-1.22668	0.406323
P08003	PDIA4	Protein disulfide-isomerase A4	7	956.137	964.075	840.26	730.806	758.551	683.205	718.084	595.147	661.37	589.856	526.808	603.729	450.849	458.597	514.009	795.717	822.79	717.565	929.261	690.212	-0.34992	-1.61081	-3.83971	0.0182837	-0.733994	-1.79867	-7.66963	0.00104025	-0.133792	-0.835234	-1.22532	0.406573
Q8BWF0	ALDH5A1	Succinate-semialdehyde dehydrogenase, mitochondrial	13	3056.93	2768.19	2633.05	2824.44	2715.81	2291.49	2359.34	1827.91	2277.94	1946.55	2777.07	2545.44	2063.19	2454.82	2653.2	1837.85	1752.48	1755.67	1929.41	1280.4	-0.353318	-1.6058	-3.83275	0.018383	-0.158458	-1.08664	-1.74481	0.254438	-0.72571	-1.74274	-6.10597	0.00292515
E9QAQ5;Q9WV60	GSK3B	Glycogen synthase kinase-3 beta	4	659.362	668.99	621.54	615.342	666.16	447.288	578.287	521.173	528.803	459.461	385.113	487.336	589.402	503.868	547.133	555.338	570.618	665.803	515.964	502.867	-0.326834	-1.63583	-3.8277	0.0184918	-0.375709	-1.48688	-3.44463	0.0404181	-0.253703	-1.5504	-2.85815	0.057535
A2AN08;A2AN08-3;A2AN08-5	UBR4	E3 ubiquitin-protein ligase UBR4	2	257.373	217.923	206.682	219.161	230.047	181.844	172.493	185.932	180.002	159.595	158.059	150.717	194.718	165.627	73.6103	214.822	210.517	136.136	246.889	215.415	-0.324912	-1.63483	-3.8117	0.0188291	-0.662418	-1.27309	-2.807	0.0803555	-0.165817	-0.629813	-1.02874	0.494581
Q6P9K8-2	CASKIN1	Isoform 2 of Caskin-1	3	1416.3	1214.32	1272.06	1215.63	1334.81	1087.53	1065.72	727.243	895.398	874.796	1110.33	965.284	692.738	787.932	747.123	734.997	635.821	1065.65	726.287	436.965	-0.428635	-1.54603	-3.80611	0.0189485	-0.581921	-1.60891	-4.5766	0.012105	-0.915808	-1.62298	-4.95735	0.00602984
Q99KF1	TMED9	Transmembrane emp24 domain-containing protein 9	5	834.021	827.242	750.906	792.674	656.24	682.174	633.337	505.971	468.295	465.718	729.409	995.704	894.739	647.824	798.361	981.269	1036.88	964.41	803.97	942.19	-0.471311	-1.5271	-3.80377	0.0189485	0.0706902	0.408704	0.613707	0.701005	0.265201	1.47329	2.75894	0.06518
P51906	SLC1A1	Excitatory amino acid transporter 3	1	129.931	84.922	118.236	133.287	130.24	71.3219	83.6294	97.731	82.8076	85.2427	66.8555	25.5764	55.6048	76.8514	67.4552	93.8592	92.7479	86.1686	114.08	112.284	-0.496892	-1.5157	-3.78881	0.0191641	-1.11057	-1.52159	-4.19036	0.0185862	-0.219037	-0.882858	-1.49846	0.305346
Q8BWW3;Q9CYR6	PGM3	Phosphoacetylglucosamine mutase	1	47.0374	43.4793	56.9818	60.5813	53.0618	48.6163	27.967	34.477	53.9698	37.8496	47.956	65.512	34.2577	61.1673	35.4858	62.9693	63.7959	88.8145	70.176	70.899	-0.591478	-1.49349	-3.78746	0.0191641	-0.152219	-0.476161	-0.791647	0.616955	0.513804	1.58915	4.12312	0.0138491
P61294	RAB6B	Ras-related protein Rab-6B	13	18416.4	19106.6	19431.3	18514.6	18987.4	16722.1	17191.4	16404.2	16165.3	15611.7	16546.6	18484.2	16268.9	17306.1	16574.9	22315	22396.3	22062.5	21275.8	21694.8	-0.255829	-1.78494	-3.78712	0.0191641	-0.171713	-1.58975	-2.57842	0.105419	0.21096	1.78376	2.87484	0.0567285
Q6P1F6	PPP2R2A	Serine/threonine-protein phosphatase 2A 55 kDa regulatory subunit B alpha isoform	8	833.69	793.442	776.501	670.977	836.881	594.177	662.874	458.197	650.039	500.9	489.73	643.33	734.567	731.685	790.348	798.49	829.377	907.165	909.04	901.73	-0.430017	-1.54046	-3.78107	0.0193157	-0.219158	-0.961765	-1.69018	0.270373	0.12362	0.954968	1.29456	0.379437
P57759	ERP29	Endoplasmic reticulum resident protein 29	3	2348.36	2359.05	2172.11	2344.13	2412.95	1587.92	1988.08	1647.18	2064.44	1668.32	2026.17	1969.05	1641.88	2080.99	1882.7	2130.48	2332.05	2538.57	3004.81	2250.78	-0.343641	-1.60334	-3.77427	0.019493	-0.26885	-1.54242	-3.25016	0.0500506	0.0613719	0.393665	0.542369	0.723529
O54983	CRYM	Ketimine reductase mu-crystallin	2	142.811	110.664	155.031	81.9562	97.2089	61.4759	62.1874	89.332	72.7136	72.7832	57.1892	282.982	73.5313	45.0746	54.9359	128.028	105.658	76.5073	104.533	134.919	-0.712406	-1.47352	-3.76308	0.019818	-0.551363	-0.67361	-1.20416	0.433734	-0.0571879	-0.170577	-0.275579	0.859908
E9PXX7;Q91W90	TXNDC5	Thioredoxin domain-containing protein 5	2	118.447	88.9591	80.1713	88.3225	112.528	48.9289	50.964	84.1539	79.6894	61.2328	73.6725	63.5612	67.9584	104.254	83.2378	21.1331	42.6989	19.1256	31.609	38.2534	-0.664861	-1.47693	-3.75359	0.0200913	-0.326751	-1.06796	-2.03592	0.183569	-1.65738	-1.74323	-7.18902	0.00165476
F6UB20;Q922Q1	MARC2	Mitochondrial amidoxime reducing component 2 (Fragment)	1	82.401	130.086	108.569	121.308	98.4464	89.5149	58.0619	70.5628	81.8269	50.0778	107.983	71.0796	132.044	95.1634	87.7694	103.654	90.8686	120.894	121.669	113.568	-0.679317	-1.47373	-3.74485	0.0201953	-0.148799	-0.52314	-0.865378	0.581894	0.0641236	0.298858	0.450899	0.771453
Q8C522	ENDOD1	Endonuclease domain-containing 1 protein	2	254.095	250.598	168.617	170.856	230.336	153.068	177.828	124.473	125.565	123.4	203.669	247.002	198.196	246.773	229.042	164.217	243.201	205.834	196.458	196.477	-0.55763	-1.48882	-3.72616	0.0206668	0.0967213	0.463887	0.728631	0.646905	-0.0816889	-0.360897	-0.55374	0.719053
Q8CE50	SNX30	Sorting nexin-30	2	61.9884	81.3546	95.1411	121.693	155.022	38.822	46.024	78.5957	67.2364	56.7038	45.0204	52.2491	59.0859	69.3659	52.7521	50.8342	78.3069	36.0118	82.5485	71.9027	-0.887054	-1.45286	-3.71239	0.0211054	-0.837582	-1.50617	-4.01424	0.0223782	-0.632696	-1.14075	-2.35482	0.109231
Q922H2	PDK3	[Pyruvate dehydrogenase (acetyl-transferring)] kinase isozyme 3, mitochondrial	1	99.0749	118.702	101.066	115.467	94.2139	95.3512	81.1841	76.6841	59.0702	56.7592	89.5887	89.2567	81.2116	84.1401	65.994	134.686	112.792	156.265	134.502	145.46	-0.572773	-1.48242	-3.70759	0.0212299	-0.374288	-1.50742	-3.53258	0.0369808	0.391015	1.50334	3.3699	0.0314144
S4R1Q0;S4R2H2;S4R2I2;S4R2Q2	ANKS1B	Ankyrin repeat and sterile alpha motif domain-containing protein 1B	1	81.8166	54.9959	80.5171	93.0456	100.069	45.4542	32.849	75.1545	61.5907	56.8838	22.019	35.9676	29.1201	78.4693	59.9614	16.813	23.5888	41.2083	49.3052	46.5542	-0.722526	-1.46049	-3.69443	0.021611	-1.00317	-1.33064	-3.09522	0.0580483	-1.22308	-1.6089	-4.97208	0.00600524
Q9DB73	CYB5R1	NADH-cytochrome b5 reductase 1	4	304.847	437.795	341.479	297.941	268.364	229.653	277.137	178.772	190.464	140.678	423.269	507.509	447.816	347.36	353.132	205.432	241.836	240.742	148.115	97.2512	-0.677886	-1.46271	-3.68229	0.0218183	0.35294	1.1998	2.40594	0.125061	-0.878888	-1.47352	-3.80868	0.0191221
Q61753	PHGDH	D-3-phosphoglycerate dehydrogenase	6	1650.47	1815.57	1598.18	1117.44	1301.84	1248.58	1078.07	910.435	861.871	909.773	2107.01	2139.18	2013.98	1264.37	1677.28	1630.78	1704.77	1998.74	1443.2	1598.06	-0.51286	-1.48906	-3.67185	0.0220625	0.310897	1.03058	1.93445	0.203761	0.176865	0.871579	1.39956	0.340021
Q6P2B2;Q8BTH8	CSNK1G1	Casein kinase I isoform gamma-1	1	34.3413	37.6032	48.7108	58.9022	44.9987	38.5197	39.0354	44.2816	38.5673	42.9586	44.4825	33.6401	39.4382	40.4128	37.0707	33.6474	24.9968	42.4281	34.9997	64.8376	-0.336504	-1.58295	-3.65027	0.0226868	-0.205658	-1.21395	-2.14573	0.163358	-0.119987	-0.451035	-0.720582	0.633275
D3YYD5;D3Z645;Q9QZ88;Q9QZ88-2	VPS29	Vacuolar protein sorting-associated protein 29 (Fragment)	3	225.182	262.975	277.474	268.949	255.309	214.044	188.963	138.748	212.985	167.251	183.066	215.067	221.728	161.885	234.259	227.713	288.3	305.66	247.426	177.563	-0.465322	-1.49924	-3.64867	0.0226993	-0.340375	-1.42338	-3.104	0.0577721	-0.0699702	-0.345251	-0.515165	0.738143
Q8K3J1	NDUFS8	NADH dehydrogenase [ubiquinone] iron-sulfur protein 8, mitochondrial	3	948.601	891.254	1004.21	891.89	831.426	674.378	810.741	487.204	423.482	672.913	1028.06	960.709	758.733	680.222	776.35	675.503	873.522	492.831	552.469	279.436	-0.577553	-1.468	-3.63535	0.0229423	-0.120423	-0.672399	-1.05222	0.500129	-0.804855	-1.41019	-3.43715	0.0294189
Q9R0Q6	ARPC1A	Actin-related protein 2/3 complex subunit 1A	4	1919.07	1887.83	2078.26	2068.82	2390.19	1429.49	1534.16	1609.92	1695.56	1613.28	1751.87	1932.47	2284	2377.32	2458.56	1919.59	1947.43	2238.36	2420.68	2423.63	-0.344662	-1.57042	-3.63422	0.0229423	0.0685486	0.37601	0.569909	0.717749	0.0770197	0.448644	0.642504	0.671824
D3YZZ5;E9Q7G1	TMED7	Protein Tmed7	5	200.58	268.054	232.696	215.529	241.003	176.553	161.989	192.39	175.503	133.841	145.696	221.499	195.106	231.614	164.459	276.036	124.302	255.42	183.407	214.962	-0.429729	-1.51086	-3.63355	0.0229423	-0.273766	-1.06673	-1.98134	0.193795	-0.180725	-0.526917	-0.88121	0.563293
Q8BHH2	RAB9B	Ras-related protein Rab-9B	1	69.3072	72.1822	91.3053	105.155	91.8486	68.2163	57.0975	64.6866	71.8461	76.7163	97.9646	92.0772	91.938	103.199	97.1717	86.6379	82.4638	60.6524	93.255	101.155	-0.399148	-1.52525	-3.62442	0.0231559	0.177064	0.976255	1.63437	0.286794	0.0220778	0.101835	0.152713	0.921954
A2AQC3;O70228;Q8C288;Q8C4G3	ATP9A	Probable phospholipid-transporting ATPase IIA	1	90.5679	75.8128	74.4688	86.6885	74.7252	60.6671	55.5258	63.2122	66.708	78.7488	47.8232	80.0089	65.5192	62.8517	61.8154	60.8828	72.4278	35.9725	80.0561	52.7452	-0.390726	-1.52951	-3.61976	0.0232422	-0.360361	-1.22468	-2.48563	0.115049	-0.40378	-1.05869	-2.03984	0.160488
A2A7S7;Q91WQ3	YARS	Tyrosine--tRNA ligase	8	1280.47	1324.63	1182.82	1052.17	1113.1	1011.06	1046.2	722.547	675.392	779.457	1244.7	1395.15	1433.18	1201.68	1348.04	1801.19	1701.14	1814.67	1736.52	2017.8	-0.456611	-1.49526	-3.61307	0.0233674	0.179524	1.4491	2.42861	0.122597	0.611423	1.80054	6.53234	0.00224685
Q920P3	BRINP1	BMP/retinoic acid-inducible neural-specific protein 1	4	113.709	159.985	193.589	248.956	284.774	58.6716	69.6799	137.918	117.658	56.1132	66.0809	89.4412	152.21	139.077	202.867	100.82	131.417	122.725	174.692	111.204	-1.1753	-1.42634	-3.61169	0.0233674	-0.655289	-0.981218	-1.90435	0.21077	-0.589937	-1.11066	-2.25518	0.123672
Q80TJ1-4	CADPS	Isoform 4 of Calcium-dependent secretion activator 1	32	6523.87	6359.04	6203.92	5410.03	5258.93	4415.03	5429.96	3326.7	4360.8	3350.62	3189.79	3440.57	2563.84	2241.19	2888.7	4558.18	4598.74	4138.89	3727.64	3095.8	-0.510216	-1.47398	-3.59152	0.0240821	-1.056	-1.80131	-8.57438	0.000540992	-0.568821	-1.63815	-4.59047	0.00837543
F8WGT1	AHCYL2	Adenosylhomocysteinase	5	685.401	764.288	583.04	766.642	646.932	342.812	625.039	441.566	503.248	327.198	338.465	595.422	531.222	595.094	595.432	570.431	472.225	457.168	556.018	480.227	-0.6259	-1.44997	-3.58022	0.0243483	-0.400029	-1.19629	-2.43623	0.122007	-0.486895	-1.62569	-4.26928	0.0119154
D3Z2J6;Q9D710	TMX2	Thioredoxin-related transmembrane protein 2	3	751.316	728.848	722.468	648.913	592.32	578.767	583.619	560.504	472.209	463.216	1057.32	1141.54	947.939	1017.68	909.384	410.995	438.524	456.332	262.607	211.708	-0.347074	-1.55117	-3.5628	0.0250293	0.570671	1.78325	6.62402	0.00218969	-1.05001	-1.6431	-5.25997	0.00468988
E9Q6P5	TTC7B	Protein Ttc7b	2	109.067	105.415	121.402	145.036	155.886	103.463	90.1213	86.511	90.7395	62.1264	73.8099	110.19	96.1566	118.476	113.111	88.2227	93.757	60.8446	90.0402	121.298	-0.554731	-1.4576	-3.55992	0.0251009	-0.323311	-1.04007	-1.96609	0.196794	-0.474514	-1.23324	-2.56772	0.0819469
Q91VE0	SLC27A4	Long-chain fatty acid transport protein 4	3	495.624	389.841	492.183	406.328	460.853	353.339	331.669	362.109	322.791	346.13	467.45	469.848	510.472	442.85	529.52	421.762	435.104	498.429	347.723	449.697	-0.333754	-1.56284	-3.55396	0.0252534	0.121073	0.859314	1.29263	0.398988	-0.0949105	-0.538852	-0.785241	0.604065
Q8CGY8-2	OGT	Isoform 2 of UDP-N-acetylglucosamine--peptide N-acetylglucosaminyltransferase 110 kDa subunit	6	548.659	642.37	557.932	372.494	495.977	424.443	326.844	308.918	298.282	394.994	421.486	580.163	529.905	500.547	537.333	647.152	631.605	671.392	346.787	453.677	-0.525555	-1.46224	-3.55189	0.0252534	-0.00765613	-0.0388606	-0.0589123	0.971887	0.00674753	0.021738	0.034675	0.981962
O70152	DPM1	Dolichol-phosphate mannosyltransferase subunit 1	2	279.491	236.438	223.148	252.709	274.844	196.256	162.29	221.44	186.861	177.564	203.642	229.807	163.873	176.071	216.703	183.132	223.388	161.517	161.208	162.791	-0.392012	-1.50798	-3.52645	0.0259608	-0.34798	-1.43661	-3.17177	0.054019	-0.511182	-1.64792	-4.49474	0.00933034
Q76MZ3	PPP2R1A	Serine/threonine-protein phosphatase 2A 65 kDa regulatory subunit A alpha isoform	23	10089.7	10146.6	10102.1	9652.76	9854.86	8620.41	8492.13	8720.64	8476.94	8888.26	9340.98	9651.15	9356.89	9039.46	9652.27	10889	10744.3	10665.8	11385.9	11129.4	-0.2232	-1.84769	-3.52606	0.0259608	-0.0899013	-1.64892	-1.52707	0.31795	0.144596	1.62547	1.94098	0.18063
Q9DC69	NDUFA9	NADH dehydrogenase [ubiquinone] 1 alpha subcomplex subunit 9, mitochondrial	12	2065.1	2254.73	2205.05	2158.31	2065.02	1760.4	1974.44	1487.87	1648.98	1618.48	2131.44	2160.76	1916.04	2004.27	2009.9	1677.76	1730.16	1553.09	1294.93	1136.85	-0.302802	-1.59683	-3.52598	0.0259608	-0.0601984	-0.858844	-0.888867	0.571588	-0.557289	-1.68628	-4.94548	0.00602984
E9PZJ6;Q6P2L7	CASC4	Protein CASC4	2	113.439	113.295	143.635	158.97	124.869	109.233	72.2705	57.237	91.6023	97.6779	95.2478	122.894	135.166	93.0642	118.167	132.029	136.734	145.525	164.244	209.882	-0.631129	-1.43678	-3.51598	0.0263029	-0.21912	-0.88899	-1.55223	0.311281	0.272523	0.897507	1.59012	0.275708
O08709;Q6GT24	PRDX6	Peroxiredoxin-6	9	1823.98	1744.57	1763.9	1520.94	1605.97	1141.08	1286.01	1236.98	1168.63	1588.63	2114.71	1963.72	2100.18	1801.16	1871.9	2878.44	3066.06	2793.03	3864.57	3434.58	-0.351274	-1.53386	-3.50704	0.0264556	0.235231	1.59952	3.19649	0.0530584	0.911697	1.79912	7.78575	0.00128768
A3KGQ6;Q9D898	ARPC5L	Actin-related protein 2/3 complex subunit 5	4	1057.9	1057.58	959.849	1045.26	1118.73	745.885	998.194	693.295	766.149	817.257	884.177	866.041	932.256	993.918	1101.15	914.321	945.49	1161.07	1079.39	1037.91	-0.34438	-1.53974	-3.50475	0.0264556	-0.116117	-0.838584	-1.24857	0.415521	-0.0421113	-0.306294	-0.39896	0.794616
P63017	HSPA8	Heat shock cognate 71 kDa protein	37	110080	106670	104659	100449	100954	88967	104765	96510.8	98547.9	102367	102840	100494	110881	106178	106637	104348	112176	119886	120986	101117	-0.237321	-1.76355	-3.49965	0.0265963	-0.0456461	-1.01286	-0.748256	0.637062	0.0468487	0.895909	0.628499	0.678648
Q6GQS1	SLC25A23	Calcium-binding mitochondrial carrier protein SCaMC-3	2	97.5209	93.8188	84.8882	122.292	127.973	86.2772	38.1089	65.9557	52.5957	87.4077	67.1615	85.4597	95.8192	119.401	106.403	103.984	77.7647	79.7225	134.797	97.6816	-0.771455	-1.42039	-3.49914	0.0265963	-0.165528	-0.573519	-0.957337	0.542166	-0.0705849	-0.258581	-0.408152	0.791729
P12787	COX5A	Cytochrome c oxidase subunit 5A, mitochondrial	6	1113.67	1085.23	905.046	823.188	760.927	646.856	878.713	555.932	515.137	403.111	614.379	619.704	552.911	597.554	697.73	602.789	632.875	731.421	547.905	552.33	-0.644279	-1.42983	-3.48904	0.0268987	-0.588329	-1.71891	-5.71062	0.00452613	-0.642357	-1.71337	-5.4833	0.00403157
P81117;Q3UKN6	NUCB2	Nucleobindin-2	1	49.4279	41.4292	65.6664	54.067	42.3975	38.8788	27.8377	34.731	52.1657	42.0017	36.2845	38.7217	36.1356	38.6118	31.7005	47.8847	9.97091	23.9019	69.2727	46.7096	-0.588656	-1.4351	-3.47752	0.0272786	-0.483677	-1.48228	-3.62141	0.0333821	-0.522898	-0.742765	-1.35579	0.35517
Q9QYF1;Q9R1R8	RDH11	Retinol dehydrogenase 11	2	194.354	241.482	210.742	208.701	209.018	162.596	201.048	108.086	140.208	121.434	221.88	265.095	230.474	198.481	234.359	206.569	238.94	362.53	234.04	206.004	-0.525379	-1.44646	-3.47472	0.0273571	0.123051	0.971431	1.43202	0.348767	0.201765	0.821219	1.37121	0.349127
Q91VW3	SH3BGRL3	SH3 domain-binding glutamic acid-rich-like protein 3	1	63.0621	44.8545	64.0333	63.0726	41.364	33.4954	41.4712	35.09	54.8395	38.3586	26.7834	24.8567	42.8599	29.4764	24.4997	19.8451	11.3903	50.5303	31.5884	63.5956	-0.630132	-1.42745	-3.46854	0.0275947	-0.928126	-1.65361	-5.36608	0.00611061	-0.783179	-1.06773	-2.16458	0.13789
A2ARP8;Q9QYR6;Q9QYR6-2	MAP1A	Microtubule-associated protein 1A	9	699.214	762.587	1073.72	1419.53	873.536	425.474	417.279	547.158	619.367	671.078	558.926	674.925	734.356	785.677	595.163	597.011	513.349	782.874	504.466	490.553	-0.796676	-1.41157	-3.46208	0.0278188	-0.483792	-1.1227	-2.26165	0.14473	-0.75649	-1.4206	-3.46878	0.0285586
Q9Z1B3;Q9Z1B3-3	PLCB1	1-phosphatidylinositol 4,5-bisphosphate phosphodiesterase beta-1	19	2434.24	2340.73	2309.55	2211.88	2221.56	1436.18	1947.34	1635.67	2125.13	1658.42	2274.1	2207.77	2013.28	2650.95	2487.79	2816.58	2748.35	2390.46	3389.16	2526.59	-0.358909	-1.51605	-3.46059	0.0278188	0.0203962	0.182344	0.234268	0.88667	0.254865	1.27631	2.29664	0.118001
Q9CVB6	ARPC2	Actin-related protein 2/3 complex subunit 2	10	2892.8	2700.3	2864.74	2859.29	3198.19	2198.78	2234.14	2289.08	2425.95	2505.01	2771.73	2900.5	3163.38	3358.32	3470.16	2632.02	3026.43	2926.72	3539.34	3317.52	-0.277577	-1.62515	-3.46047	0.0278188	0.117831	0.915397	1.34355	0.381789	0.0820677	0.557401	0.761311	0.61391
Q3UUQ7	PGAP1	GPI inositol-deacylase	9	1159.86	1290.11	1070.45	838.119	982.127	908.353	882.201	662.609	583.588	511.706	850.499	1229.55	894.123	812.167	934.179	1415.1	1335.73	1781.58	992.859	1287.37	-0.568705	-1.42804	-3.4274	0.0290275	-0.158218	-0.802182	-1.31513	0.390375	0.338909	1.22275	2.38266	0.105349
Q8JZK9	HMGCS1	Hydroxymethylglutaryl-CoA synthase, cytoplasmic	4	708.535	811.251	621.855	669.221	699.38	582.321	538.795	517.299	457.791	313.734	704.948	754.361	936.486	827.457	794.208	845.67	698.145	792.365	727.175	826.319	-0.539888	-1.43329	-3.42681	0.0290275	0.197732	1.14169	1.98169	0.193795	0.109976	0.804129	1.09484	0.463445
D3YW48;O88456	CAPNS1	Calpain small subunit 1 (Fragment)	1	67.065	55.1119	70.5665	63.2373	26.7595	35.9587	31.8778	34.0277	32.7182	29.0538	61.4218	37.6814	33.1909	48.375	59.2956	40.2247	41.4903	48.5688	50.1181	45.5103	-0.935516	-1.3978	-3.425	0.0290631	-0.216038	-0.414291	-0.702719	0.660526	-0.173377	-0.388909	-0.654729	0.665586
E9Q3L2	PI4KA	Protein Pi4ka	8	436.173	450.545	355.201	473.912	332.315	295.724	220.473	299.779	306.885	296.006	328.905	814.556	353.302	376.289	413.656	306.043	337.343	446.465	302.475	246.806	-0.475596	-1.44834	-3.42223	0.0290924	0.0969289	0.256248	0.42208	0.792206	-0.350693	-1.14369	-2.20229	0.13161
Q91V89	PPP2R5D	Protein Ppp2r5d	6	536.474	622.921	496.061	527.271	585.065	376.977	399.056	324.284	431.854	512.003	330.561	388.929	317.405	242.108	399.493	648.702	654.915	797.245	684.851	525.908	-0.411741	-1.47155	-3.41475	0.0294134	-0.727302	-1.69099	-5.64043	0.00475798	0.2047	1.12073	1.84745	0.20228
E9Q828;F7AAP4	ATP2B4	Calcium-transporting ATPase	4	325.653	203.815	328.046	515.289	705.396	210.743	51.7705	125.237	131.424	219.888	195.666	229.492	164.109	236.123	414.092	257.309	163.084	319.345	252.922	304.28	-1.4952	-1.38498	-3.41126	0.0294926	-0.678262	-1.00594	-1.97077	0.195853	-0.593385	-0.940158	-1.80643	0.212658
Q9EQZ6;Q9EQZ6-3	RAPGEF4	Rap guanine nucleotide exchange factor 4	3	152.431	143.37	143.53	147.239	98.759	53.9094	110.07	105.827	42.7158	78.3144	114.893	61.5925	134.107	130.04	97.8707	116.17	141.639	119.314	84.2756	115.745	-0.892302	-1.39671	-3.41102	0.0294926	-0.387907	-0.964283	-1.81796	0.232327	-0.230677	-0.884785	-1.51874	0.297552
Q8BWT1	ACAA2	3-ketoacyl-CoA thiolase, mitochondrial	5	767.499	807.153	757.634	727.703	704.447	643.226	700.382	587.72	532.737	594.605	626.133	740.233	830.947	726.816	666.771	702.962	754.447	655.744	748.001	620.11	-0.274682	-1.61575	-3.40864	0.0295332	-0.0701996	-0.580035	-0.790251	0.617466	-0.156488	-1.40329	-1.90336	0.189162
F8VPQ1;Q8CIQ7	DOCK3	Dedicator of cytokinesis protein 3	2	55.2293	66.3968	95.7919	77.5139	81.2205	55.8731	58.2885	60.8144	56.0557	33.6873	102.038	88.8355	88.925	87.9621	83.8418	117.129	94.3019	128.119	123.379	146.634	-0.626797	-1.41551	-3.40806	0.0295332	0.279187	1.15395	2.19257	0.156896	0.74342	1.61526	4.71841	0.00737592
P49813	TMOD1	Tropomodulin-1	1	30.9627	49.704	60.4534	44.4216	43.3486	37.9317	30.0008	36.6068	37.8962	33.1551	70.8236	42.9819	70.9369	77.1592	101.326	24.0187	26.2319	20.3518	55.6263	44.6459	-0.592707	-1.41935	-3.40418	0.0296144	0.635198	1.25349	2.72758	0.0882089	-0.405022	-0.963593	-1.81512	0.210161
E0CY16;Q8R5M8-4	CADM1	Cell adhesion molecule 1	6	557.517	529.717	663.893	739.173	857.781	399.384	438.009	418.782	383.152	569.683	593.156	613.536	635.808	881.395	820.19	961.179	960.384	846.27	1310.95	1713.48	-0.56072	-1.42443	-3.4036	0.0296144	0.0858704	0.292867	0.474151	0.766149	0.737119	1.34142	3.09768	0.0433438
Q8R4E6	PURG	Purine-rich element-binding protein gamma	4	625.104	743.016	746.704	799.995	724.199	536.41	484.06	571.494	582.646	601.342	537.881	625.059	1833.42	593.054	581.057	862.676	732.15	901.121	634.764	808.783	-0.361951	-1.49931	-3.40216	0.0296144	0.0188779	0.0366049	0.060629	0.971887	0.0698811	0.394197	0.56793	0.712679
B1ARW4;Q99LY9	NDUFS5	NADH dehydrogenase [ubiquinone] iron-sulfur protein 5 (Fragment)	1	226.733	219.992	225.628	249.155	204.502	163.002	209.419	103.553	149.605	148.477	172.345	178.782	141.202	196.708	207.661	119.314	181.905	166.647	141.433	101.833	-0.534031	-1.42854	-3.39885	0.0297171	-0.324339	-1.39606	-2.96859	0.0670726	-0.690299	-1.62625	-4.73818	0.00733948
Q80SW1	AHCYL1	Putative adenosylhomocysteinase 2	3	108.796	97.5979	122.947	140.404	94.2675	79.994	98.7022	67.6833	87.2827	55.2291	63.7003	108.987	109.141	118.631	87.0329	96.9381	104.846	89.432	90.3508	87.4499	-0.569812	-1.42154	-3.39739	0.0297171	-0.234361	-0.744612	-1.29488	0.398476	-0.22147	-1.09702	-1.86295	0.197986
O08749	DLD	Dihydrolipoyl dehydrogenase, mitochondrial	14	8979.12	8319.46	7897.83	7759.9	7468.26	6605.94	7674.3	5764.57	5800.44	4749.01	8480.98	7397.87	6528.4	6626.7	6770.24	6393.75	6110.56	8315.24	6637.27	5270.2	-0.416868	-1.46032	-3.37705	0.0304175	-0.179024	-1.1935	-2.00112	0.190742	-0.308124	-1.32895	-2.58396	0.0803108
Q9D8W7	OCIAD2	OCIA domain-containing protein 2	1	135.606	159.941	162.827	133.82	93.31	95.3408	115.629	67.2134	72.6519	45.559	164.221	168.809	169.114	143.112	142.347	79.8264	97.044	134.708	81.6772	26.7002	-0.835297	-1.39103	-3.3698	0.0307435	0.225363	0.918925	1.61629	0.291624	-0.822074	-1.07811	-2.19828	0.131983
Q6PDS3;Q6PDS3-2;Q6PDS3-3	SARM1	Sterile alpha and TIR motif-containing protein 1	8	723.3	815.072	570.174	737.973	718.451	621.138	515.488	447.184	565.415	496.089	552.636	741.996	500.228	546.205	579.579	925.208	819.284	581.573	677.591	708.799	-0.401842	-1.46558	-3.36783	0.0307755	-0.292173	-1.23642	-2.42327	0.12304	0.00836908	0.0412989	0.0608687	0.971252
Q8CDI6	CCDC158	Coiled-coil domain-containing protein 158	1	147.935	92.1061	160.718	162.448	151.517	96.6354	65.3337	89.5074	97.0725	107.582	94.5854	108.29	80.6577	117.615	183.215	26.5583	73.3479	47.935	129.862	97.4834	-0.618179	-1.40519	-3.35368	0.0313814	-0.323043	-0.774433	-1.38582	0.366937	-1.06614	-1.2679	-2.85925	0.0575045
D3Z2F5;Q6Q783	SUV420H2	Histone-lysine N-methyltransferase SUV420H2 (Fragment)	1	4094.55	3826.99	3877.81	3942	3848.02	3339.17	3597.29	3055.12	2752.07	2621.71	2811.98	2875.28	2683.34	3011.21	2996.12	3440.89	3457.7	4330.46	3022.98	3537.7	-0.325331	-1.51582	-3.33593	0.031931	-0.436298	-1.84739	-6.70698	0.00215512	-0.147233	-1.02383	-1.48314	0.309817
Q91Z67	SRGAP2	SLIT-ROBO Rho GTPase-activating protein 2	6	262.882	359.372	332.632	308.783	419.208	250.833	182.765	228.803	207.514	281.551	253.616	245.489	213.525	222.178	296.566	205.377	226.928	339.185	285.919	234.537	-0.503631	-1.42091	-3.33291	0.0320081	-0.430156	-1.42634	-3.28421	0.0481541	-0.390408	-1.18482	-2.35238	0.109574
P14211	CALR	Calreticulin	9	6283.31	6391.14	6147.44	6800.67	7370.31	4761.18	5544.35	4517.01	6088.14	5214.03	6789.45	6504.24	5840.94	6850.9	6580.83	5992.54	6570.79	3924.13	9023.32	6555.36	-0.330915	-1.5059	-3.32108	0.03261	-0.0143938	-0.147194	-0.177706	0.916762	-0.078373	-0.25306	-0.40669	0.791729
P35700	PRDX1	Peroxiredoxin-1	9	5164.15	5217.69	5121.65	4843.81	5014.86	4401.07	4555.42	4139.16	4152.24	4231.67	5693.77	5399.96	5940.83	5801.29	5208.01	7045.19	7419.74	7092.34	9856	10390	-0.217315	-1.77647	-3.28182	0.0345012	0.150953	1.51885	2.26026	0.144899	0.709424	1.67769	5.25785	0.00468988
Q8BH80;Q9QY76	VAPB	Vesicle-associated membrane protein, associated protein B and C	4	1533.92	1280.88	1310.21	1278.83	1628.95	1069.95	1199.47	1063.14	1114.96	1069.31	1277.46	1094.75	823.448	1174.15	1491.22	662.968	1156.34	1178.17	1003.82	934.537	-0.285571	-1.55492	-3.28045	0.0345012	-0.25867	-0.939832	-1.69225	0.269949	-0.535692	-1.42075	-3.30662	0.0340229
Q9Z0V1;Q9Z0V1-2	KCND3	Potassium voltage-gated channel subfamily D member 3	1	210.849	192.438	206.068	191.869	178.794	153.338	183.058	158.949	135.079	136.328	257.457	240.566	198.489	169.019	171.668	188.614	194.072	182.773	148.858	129.418	-0.317011	-1.50509	-3.26343	0.0353367	0.076561	0.385456	0.595211	0.709565	-0.229521	-1.22287	-2.10486	0.148423
P32883-2	KRAS	Isoform 2B of GTPase KRas	6	579.542	596.175	521.514	547.287	553.318	440.265	319.076	354.51	489.788	463.497	366.817	429.944	437.899	495.595	437.04	398.842	464.891	727.16	423.2	436.676	-0.417479	-1.4315	-3.25784	0.0354353	-0.367163	-1.64655	-4.22889	0.0180409	-0.268564	-0.987252	-1.75808	0.226053
Q99NE5;Q99NE5-3;Q99NE5-4;Q99NE5-5;Q99NE5-6	RIMS1	Regulating synaptic membrane exocytosis protein 1	6	357.336	468.861	449.709	387.321	355.832	399.625	251.882	252.264	212.824	254.691	181.907	277.837	340.017	320.415	363.415	387.912	417.652	409.917	273.951	293.527	-0.532957	-1.39435	-3.24391	0.0361094	-0.461288	-1.25647	-2.66806	0.0949394	-0.210686	-0.903118	-1.51799	0.297681
G3UVV4;P17710;P17710-3;P17710-4	HK1	Hexokinase 1, isoform CRA_f	36	17703.3	17024.8	18027.4	18295.1	19048.9	15045.5	16123.9	16084.4	16358	16478.6	17261.7	18214.4	18516.7	20221.6	20429.3	15074.9	15380.7	16116.8	15092.5	16163.3	-0.22074	-1.73624	-3.23518	0.0363529	0.0470346	0.507374	0.606071	0.70401	-0.21198	-1.5908	-2.60211	0.0784771
Q8R0J2;Q9R0Q9	MPDU1	Mannose-P-dolichol utilization defect 1	1	195.558	199.916	211.909	180.452	164.72	167.327	98.3639	29.1117	100.764	31.007	147.91	160.815	148.692	160.21	119.295	173.214	165.08	120.006	134.196	163.239	-1.44964	-1.34931	-3.23249	0.0364608	-0.364153	-1.50721	-3.50348	0.0378468	-0.339449	-1.37465	-2.79374	0.0624337
B1AQY2;D6RDB5;F8VQ11;Q69ZH9	ARHGAP23	Rho GTPase-activating protein 23	1	152.706	121.812	125.771	136.365	155.089	94.8101	110.617	91.8151	104.655	126.085	92.54	71.6299	108.678	75.285	101.304	74.913	99.7521	94.537	92.8124	43.1002	-0.360328	-1.44182	-3.17546	0.0395687	-0.63953	-1.6222	-4.77322	0.0103404	-0.794892	-1.45883	-3.68796	0.0221264
Q921J2	RHEB	GTP-binding protein Rheb	3	368.86	387.907	425.043	371.049	365.412	255.891	376.539	280.921	289.107	291.006	372.378	406.296	570.467	519.024	589.611	347.591	375.996	223.014	339.925	221	-0.320844	-1.47538	-3.17462	0.0395687	0.347505	1.28223	2.64361	0.0979756	-0.392734	-1.23681	-2.49818	0.0895341
Q9DBC7	PRKAR1A	cAMP-dependent protein kinase type I-alpha regulatory subunit	5	307.134	356.636	375.254	387.223	449.57	238.844	306.516	306.42	267.33	271.307	497.896	498.501	664.645	536.622	495.847	197.661	202.355	156.204	187.26	169.709	-0.377735	-1.43015	-3.17341	0.0395864	0.533709	1.56674	4.18987	0.0185862	-1.03364	-1.80396	-8.26488	0.000911817
P57780	ACTN4	Alpha-actinin-4	27	5708.79	5201.52	5945.23	6139.09	7050.16	3807.29	4365.86	4603.55	5199.9	5144.28	4228.65	4127.42	5284.67	6359.43	7105.21	4167.59	4572.53	3724.69	6188.28	4847.62	-0.363117	-1.43881	-3.17137	0.0396606	-0.168614	-0.616782	-1.03045	0.508049	-0.362087	-1.22176	-2.41606	0.100637
E9PYG6	RASA1	Protein Rasa1	3	140.848	77.642	117.239	104.718	136.233	63.1825	92.8988	87.2157	57.9357	84.7028	124.597	115.046	164.742	152.713	124.01	85.1588	111.761	174.29	144.686	159.688	-0.592777	-1.3673	-3.16839	0.039735	0.254261	0.807929	1.42588	0.350293	0.234541	0.591543	1.014	0.499584
Q3UHD9;Q3UHD9-2	AGAP2	Arf-GAP with GTPase, ANK repeat and PH domain-containing protein 2	7	623.899	579.495	609.582	657.927	656.711	374.167	416.924	483	528.194	555.19	473.453	560.585	642.186	765.815	870.308	570.234	588.32	564.15	545.299	549.362	-0.390707	-1.42068	-3.1647	0.0397936	0.0499845	0.199636	0.315702	0.842099	-0.195811	-1.50221	-2.34006	0.11133
Q9QUR8	SEMA7A	Semaphorin-7A	1	35.8055	34.9299	41.4753	53.7079	39.1658	41.8702	39.2266	39.0166	35.9553	34.7954	91.8885	57.4702	86.2559	84.9283	73.9125	22.5297	18.2859	23.679	30.1352	40.1859	-0.328722	-1.46011	-3.14905	0.040542	0.93038	1.80072	8.30368	0.000648052	-0.539625	-1.74924	-5.47204	0.00403157
E9PZA8	SYT7	Synaptotagmin-7	3	239.219	225.874	257.722	262.014	269.853	163.188	73.2463	144.401	174.411	205.43	142.656	138.601	115.705	186.686	254.272	228.892	193.631	262.73	233.543	238.031	-0.760687	-1.34756	-3.14832	0.040542	-0.622396	-1.39566	-3.30853	0.0470894	-0.119375	-0.715249	-1.04605	0.485542
E9QKE4;Q8BMG7	RAB3GAP2	Rab3 GTPase-activating protein non-catalytic subunit	1	52.4404	38.6473	49.4373	48.8644	53.2774	44.2953	48.5689	42.0702	36.528	36.2878	32.8024	31.9299	53.8136	51.4657	31.8915	27.8903	21.5429	70.1426	31.2914	55.8875	-0.425902	-1.39985	-3.14504	0.0406542	-0.319789	-1.15115	-2.2388	0.148921	-0.278372	-0.574991	-0.99783	0.50775
Q9DCW4	ETFB	Electron transfer flavoprotein subunit beta	6	2774.2	2686.4	2615.68	2547.18	2445.23	2152.93	2442.18	2171.15	2005.19	1880.81	2727.67	2593.44	2339.1	2334.59	2115.04	2119.76	2238.14	2335.7	2036.34	1878.28	-0.259449	-1.5608	-3.13784	0.0408483	-0.103136	-0.890375	-1.24176	0.418823	-0.307392	-1.69904	-3.66053	0.0227195
Q9WV34;Q9WV34-2	MPP2	MAGUK p55 subfamily member 2	5	446.79	445.117	555.936	625.861	705.937	366.726	361.053	393.367	436.695	364.415	174.965	222.572	281.105	285.186	400.55	424.031	421.635	433.247	321.604	318.366	-0.472734	-1.38281	-3.13748	0.0408483	-1.0437	-1.59878	-4.82556	0.00994745	-0.559315	-1.45258	-3.47721	0.0284739
Q8VIM9	IRGQ	Immunity-related GTPase family Q protein	3	220.491	428.195	233.94	206.174	262.04	153.347	149.612	135.949	208.319	195.263	465.528	221.329	202.585	156.241	239.497	239.228	314.66	204.363	432.848	489.619	-0.612252	-1.35645	-3.13235	0.0410816	-0.109429	-0.227944	-0.37916	0.813225	0.287961	0.58623	1.02015	0.497326
E9PY16	ADAP1	Protein Adap1	5	470.886	488.295	522.019	599.868	624.776	271.632	317.477	378.381	472.813	426.027	492.139	514.932	632.959	619.176	809.097	571.452	606.509	854.418	745.739	901.95	-0.513992	-1.37123	-3.13	0.0411182	0.167875	0.661268	1.1028	0.477781	0.383274	1.1469	2.2455	0.125099
P03995;P03995-2	GFAP	Glial fibrillary acidic protein	9	1289.23	1108.21	8016.27	1001.64	744.666	332.927	232.812	493.064	680.901	494.913	882.216	750.725	1054.9	1424.62	1111.89	248.968	595.353	732.921	628.349	444.354	-1.83681	-1.32154	-3.11435	0.0419836	-0.565943	-0.572367	-1.00589	0.519238	-1.65264	-1.24805	-2.80961	0.0613557
F8WHM5;Q61543	GLG1	Golgi apparatus protein 1 (Fragment)	4	443.872	489.024	448.846	441.349	425.326	386.926	411.861	285.771	354.321	303.947	564.654	584.698	620.165	623.578	518.086	401.117	400.049	421.291	476.127	416.564	-0.331931	-1.44625	-3.11136	0.0420688	0.375465	1.71122	4.70191	0.0107443	-0.120928	-1.09756	-1.38734	0.343518
Q8BKC5	IPO5	Importin-5	8	933.94	968.619	817.076	610.655	609.338	682.582	648.846	459.606	375.776	395.673	925.342	968.471	872.346	545.306	724.071	1094.68	1095.63	1319.04	1229.53	1163.74	-0.608773	-1.34996	-3.10319	0.0424693	0.0398671	0.144316	0.230325	0.889135	0.591158	1.58535	4.26391	0.0119359
Q9D6M3	SLC25A22	Mitochondrial glutamate carrier 1	7	2520.36	2913.03	2611.21	3010.81	2584.38	2058.93	2205.14	2216.15	2416.41	1855.18	2864.28	3180.12	3143.9	3502.77	3036.5	2551.26	2346.32	2848.05	2017.28	2185.56	-0.30563	-1.47023	-3.1001	0.0425642	0.216938	1.34365	2.45775	0.11872	-0.201458	-1.12659	-1.8446	0.203066
O35551;O35551-2;O35551-3;O35551-5;O35551-6	RABEP1	Rab GTPase-binding effector protein 1	1	41.2796	34.3378	42.2813	56.4435	55.264	41.1427	46.7087	36.7219	41.2285	38.7475	41.8803	32.2415	44.1491	41.2621	44.792	25.9951	27.6038	42.9991	50.032	35.7921	-0.35917	-1.42144	-3.09844	0.0426204	-0.173864	-1.00492	-1.6728	0.275852	-0.261754	-0.894683	-1.57399	0.280601
E9PUC5	PSD3	PH and SEC7 domain-containing protein 3	7	563.33	646.375	652.7	928.282	896.576	315.086	581.73	349.257	532.716	520.08	257.517	368.257	277.784	284.846	404.196	710.431	778.322	546.708	919.171	757.337	-0.666832	-1.34142	-3.09213	0.0429991	-1.19784	-1.72693	-6.66331	0.00218045	-0.0227623	-0.0723739	-0.115704	0.940927
D3YV77;Q3UEB4;Q9R008	MVK	Mevalonate kinase (Fragment)	2	130.043	112.054	109.697	157.611	185.611	114.363	85.636	84.6034	102.68	90.4894	84.407	111.827	140.382	106.678	166.581	130.829	139.468	83.7866	201.604	212.069	-0.498222	-1.36368	-3.08565	0.0433076	-0.201004	-0.555944	-0.943958	0.547674	0.10856	0.237385	0.395275	0.7969
A2AEX6;A2AEX7;A2AEX8;A2AEY1;A2AEY2;P97447;P97447-2	FHL1	Four and a half LIM domains protein 1	1	67.0068	62.184	58.4922	62.7275	58.0463	35.5892	58.9454	49.9783	33.6117	57.3577	35.5479	31.0341	47.5484	42.347	52.7925	60.638	44.3656	20.8344	40.9752	45.0144	-0.580261	-1.34798	-3.07989	0.0436075	-0.599337	-1.48394	-3.75007	0.0297008	-0.543345	-1.09412	-2.19488	0.132488
Q3UHJ0;Q3UHJ0-2	AAK1	AP2-associated protein kinase 1	4	172.931	189.054	238.836	191.125	242.835	126.027	98.4468	147.247	152.611	176.672	182.264	130.308	164.172	275.097	272.174	129.726	169.045	110.628	170.451	142.424	-0.530112	-1.35438	-3.07391	0.0439008	-0.0486713	-0.136895	-0.223211	0.892527	-0.521691	-1.41772	-3.2773	0.0352855
S4R1W1	GM3839	Glyceraldehyde-3-phosphate dehydrogenase	1	136.533	48.6121	146.844	145.201	140.014	56.1202	57.347	73.3546	87.629	34.5379	40.3976	25.6544	86.3463	55.0103	54.2683	64.2698	27.619	311.522	44.7558	68.7275	-1.00501	-1.32095	-3.07327	0.0439008	-1.24928	-1.41517	-3.53182	0.0369808	-0.668337	-0.639317	-1.15116	0.439703
E9Q0H6;P51880	FABP7	Fatty acid-binding protein, brain	3	841.724	1010.08	955.855	730.529	664.327	698.868	489.959	734.725	532.726	506.755	830.172	981.816	1358.65	609.278	678.86	1053.92	1277.47	2248.91	1341.05	1743.38	-0.477287	-1.36533	-3.07248	0.0439008	0.0546423	0.164145	0.266663	0.867268	0.827322	1.51166	4.02032	0.0156313
E0CYV0;E9PWE0;F7D432;P23506;P23506-2	PCMT1	Protein-L-isoaspartate O-methyltransferase	7	654.372	702.3	614.407	677.218	766.625	500.62	638.93	361.871	447.841	571.777	632.88	661.932	622.06	697.853	773.341	698.062	786.734	575.46	867.211	781.307	-0.432661	-1.37624	-3.06329	0.0443357	-0.0117576	-0.0950737	-0.126873	0.94123	0.0669641	0.344123	0.507844	0.740739
Q9CPP6	NDUFA5	NADH dehydrogenase [ubiquinone] 1 alpha subcomplex subunit 5	2	278.815	246.329	239.826	215.91	274.997	185.192	208.061	139.705	199.086	219.007	248.975	282.22	333.852	304.239	181.772	221.117	177.262	189.541	150.029	172.857	-0.37779	-1.3991	-3.05875	0.0445384	0.0941982	0.363061	0.58335	0.712511	-0.467396	-1.61308	-4.1297	0.0137471
P55096	ABCD3	ATP-binding cassette sub-family D member 3	4	592.644	640.123	528.824	469.184	450.617	441.646	413.058	356.343	358.879	468.706	504.146	603.608	446.617	378.889	404.777	604.915	701.991	641.154	472.766	609.493	-0.352866	-1.41434	-3.05803	0.0445384	-0.199098	-0.839895	-1.43913	0.346292	0.132109	0.692606	1.05628	0.481616
P61161	ACTR2	Actin-related protein 2	15	3521.46	3761.77	3739.02	3924.27	4838.54	2825.81	2935.61	3118.74	3301.84	3317.96	4081.73	4104.04	4930.45	4845.55	5194.39	4025.84	4310.02	4068.81	4847.61	4642.57	-0.311733	-1.44919	-3.05454	0.0447417	0.238374	1.17007	2.15127	0.162195	0.154103	0.904331	1.37702	0.346583
O08579	EMD	Emerin	1	54.627	53.6187	60.3424	49.5653	69.2409	43.9126	49.937	61.609	36.6425	38.8579	47.9534	54.8336	69.3698	43.3712	56.6098	32.0342	40.7237	42.9302	57.7834	47.9507	-0.496321	-1.35259	-3.03998	0.0456124	-0.0999065	-0.407691	-0.65304	0.684472	-0.316532	-1.16222	-2.19891	0.131983
A2ASS6;A2ASS6-2;E9Q8K5;E9Q8N1	TTN	Titin	1	355.02	301.031	261.696	369.019	387.802	81.7266	152.497	37.6365	250.645	239.032	75.5378	162.431	197.929	288.695	325.962	197.171	202.423	253.998	275.809	399.695	-1.39558	-1.30144	-3.014	0.0470815	-0.81321	-1.13831	-2.36348	0.129583	-0.370615	-0.927375	-1.71839	0.235938
Q9CZC8	SCRN1	Secernin-1	4	1207.23	1230.53	1241.96	1312.05	1380.92	981.089	1119.48	918.576	1054.73	1057.96	1367.81	1075.21	1275.51	1470.93	1468.58	1281.75	1126.45	1062.71	1391.92	1357.29	-0.256071	-1.51638	-2.99497	0.048308	0.0787816	0.46488	0.698325	0.663219	-0.0418499	-0.240885	-0.341563	0.828131
F6RJC1;G3X907;Q9WTS6;Q9WTS6-2	TENM3	Teneurin-3 (Fragment)	1	45.4463	37.8968	61.2674	49.4909	54.5835	42.5317	48.7672	40.0996	35.0486	45.4683	61.6782	47.7129	44.2409	71.7056	41.6351	62.4423	49.1046	51.495	70.3043	81.1857	-0.417347	-1.35938	-2.97978	0.0492395	0.0743159	0.319561	0.50406	0.751742	0.402873	1.49635	3.37778	0.0312619
P08414;Q8BGR3	CAMK4	Calcium/calmodulin-dependent protein kinase type IV	2	187.33	158.212	140.875	223.699	277.204	134.547	121.156	118.339	150.272	107.945	49.4411	96.9658	129.405	160.065	169.678	139.113	124.218	227.932	296.825	513.473	-0.559656	-1.32533	-2.9772	0.0493885	-0.78578	-1.12612	-2.32313	0.13505	0.243778	0.365951	0.626612	0.679301
Q8K0T4	KATNAL1	Katanin p60 ATPase-containing subunit A-like 1	2	102.865	113.075	131.086	142.429	114.141	92.3247	88.7756	118.809	70.7332	85.0838	98.1401	119.121	103.413	151.452	97.541	125.081	95.5903	104.189	135.118	123.108	-0.411608	-1.35631	-2.96075	0.0507507	-0.0995234	-0.43202	-0.687588	0.666993	-0.0286658	-0.14374	-0.211389	0.894762
Q78XF5	OSTC	Oligosaccharyltransferase complex subunit OSTC	1	52.1143	65.5543	78.778	67.4736	65.7776	29.0584	38.5323	69.3469	67.1597	37.8125	44.2218	70.7466	103.432	73.3905	64.4916	57.1989	41.6783	79.0711	44.1861	56.9063	-0.665981	-1.30765	-2.9531	0.051207	0.063666	0.199764	0.323945	0.837742	-0.200792	-0.618574	-1.04214	0.487588
P60879	SNAP25	Synaptosomal-associated protein 25	21	6804.46	8345.18	8990.41	9660.37	9895.94	6485.85	7073.91	6492.61	6818.4	7576.91	8500.64	7217.67	7448.44	11568.5	9973.64	5066.94	6377.37	2992.7	5549.02	5236.73	-0.33864	-1.39271	-2.94977	0.0513556	0.018858	0.075037	0.118225	0.943871	-0.814476	-1.52163	-4.07794	0.0147051
Q99LC5	ETFA	Electron transfer flavoprotein subunit alpha, mitochondrial	9	2190.48	2142.14	2090.06	1952.82	1954.25	1882.34	1778.43	1735.38	1550.55	1430.86	2065.4	1955.91	2143.31	1924.78	1931.25	1727.77	1815	1991.74	1669.81	1552.53	-0.263775	-1.48036	-2.94108	0.0520638	-0.0304302	-0.499408	-0.457314	0.773452	-0.242872	-1.62106	-2.92246	0.0537061
P62627	DYNLRB1	Dynein light chain roadblock-type 1	2	373.976	344.698	339.164	326.686	316.891	275.841	337.077	143.701	178.781	218.405	407.442	291.879	262.425	358.621	365.752	324.285	389.926	371.287	576.788	453.792	-0.581195	-1.31159	-2.93489	0.0524979	-0.0151841	-0.079342	-0.119668	0.943217	0.269349	0.984744	1.75428	0.226916
Q3V117;Q91V92	ACLY	ATP-citrate synthase	22	5622.17	5671.17	5411.61	6041.64	6613.14	5139.01	4435.23	4688.38	4808.56	5285.5	5447.26	5702.27	6308.15	6860.74	7107.28	7268.72	6951.77	9260.63	8640.49	10679	-0.252801	-1.50079	-2.93466	0.0524979	0.0992084	0.671789	0.995335	0.52422	0.539015	1.54728	3.93437	0.0169955
Q91ZJ5;Q91ZJ5-2	UGP2	UTP--glucose-1-phosphate uridylyltransferase	6	353.581	310.628	343.578	333.96	358.356	186.31	276.96	238.772	298.738	287.461	300.098	262.232	246.101	273.615	291.476	418.37	409.916	480.469	687.084	496.808	-0.372717	-1.36393	-2.92561	0.0530867	-0.296284	-1.56174	-3.46732	0.0395401	0.501882	1.45064	3.39278	0.0307029
E9Q4K7	KIF13B	Protein Kif13b	1	203.693	208.065	228.684	200.688	248.144	133.627	177.024	178.654	182.516	175.397	174.517	167.523	183.903	216.823	199.285	269.383	205.923	256.637	227.913	243.441	-0.329447	-1.39192	-2.92377	0.0531197	-0.197214	-1.11428	-1.92971	0.204968	0.14395	0.875328	1.30709	0.374673
P62830	RPL23	60S ribosomal protein L23	1	124.985	118.218	123.836	112.904	109.7	91.6662	86.668	106.084	97.7041	55.4479	77.3416	107.407	161.666	80.9922	96.1296	130.588	83.6602	176.793	85.4097	133.336	-0.464845	-1.32464	-2.90617	0.0542165	-0.228647	-0.733601	-1.27144	0.407653	0.014599	0.0463314	0.0740594	0.962959
Q9CZS1	ALDH1B1	Aldehyde dehydrogenase X, mitochondrial	6	572.037	513.77	492.183	512.07	514.592	474.978	406.696	286.238	403.759	419.114	468.433	429.359	420.928	463.04	504.315	524.518	515.054	580.466	494.831	494.235	-0.365419	-1.35902	-2.89558	0.0550071	-0.182833	-1.40636	-2.38139	0.127355	-0.0409786	-0.499778	-0.490725	0.750188
Q6PH08;Q6PH08-3	ERC2	ERC protein 2	11	1170.46	1135.18	995.32	1326.65	1491.38	632.673	991.516	834.63	1009.83	893.182	950.127	845.679	922.959	1064.81	1180.58	810.522	940.987	748.721	1092.62	800.237	-0.439999	-1.31954	-2.86369	0.0575034	-0.274252	-1.0402	-1.9224	0.20625	-0.488769	-1.39664	-3.15028	0.0410063
Q9CQR4	ACOT13	Acyl-coenzyme A thioesterase 13	2	402.601	378.066	350.751	353.659	317.252	261.519	377.878	184.899	251.791	180.613	607.727	464.721	448.895	529.812	481.356	407.715	396.647	343.837	424.554	336.628	-0.523713	-1.29992	-2.85955	0.057839	0.498406	1.63476	4.61694	0.011559	0.0640552	0.499499	0.63811	0.672937
Q9CQA3	SDHB	Succinate dehydrogenase [ubiquinone] iron-sulfur subunit, mitochondrial	8	2369.84	2644.75	2655	2686.61	2724.48	2151.89	2365.63	2154.01	2132.44	2152.96	2637.08	2765.53	2441.91	2234.46	2410.22	2287.42	2430.85	1896.37	1910.89	1776.51	-0.215376	-1.58281	-2.85425	0.0582144	-0.0578673	-0.570072	-0.716961	0.653595	-0.356986	-1.54468	-3.40303	0.0303369
O35465;O35465-2	FKBP8	Peptidyl-prolyl cis-trans isomerase FKBP8	1	104.344	106.06	117.11	78.6213	89.8671	55.8337	73.3171	77.6476	98.4406	54.6516	82.6302	58.2732	72.6537	65.1458	115.178	94.7372	61.9678	96.6623	64.9241	69.189	-0.528176	-1.29718	-2.85217	0.0582885	-0.366418	-0.999388	-1.89328	0.213559	-0.326536	-0.993659	-1.83384	0.205662
P17182	ENO1	Alpha-enolase	25	19477.2	18790.1	19411.6	16402.9	18641	15796.7	17217.2	17915.4	15921.3	16255.7	17161.8	16444.3	17647.7	17131.7	18398.7	18272.2	18374.5	22271.3	27492	24669	-0.209683	-1.60302	-2.84288	0.0590517	-0.115028	-1.24091	-1.63608	0.286307	0.239374	1.03071	1.79084	0.217463
E9Q0W5;G3X9I1;G5E911;Q91VU0	FAM3C	Protein FAM3C (Fragment)	1	34.4634	18.698	42.9298	48.1863	42.4772	34.2151	24.3359	39.4087	34.4466	29.1077	45.8782	28.7954	31.6143	35.6322	23.2956	37.5386	40.8738	60.6242	54.6511	65.8293	-0.446182	-1.30818	-2.82985	0.0600218	-0.172297	-0.572101	-0.958964	0.541634	0.599029	1.34481	3.04543	0.0460634
Q0VGU4	VGF	MCG18019	2	231.442	333.647	211.613	140.136	128.377	95.2113	163.968	71.1984	96.2029	141.561	420.486	369.9	294.85	202.869	175.695	303.673	367.155	344.64	181.825	92.7327	-0.804943	-1.26696	-2.82609	0.0602258	0.508313	0.881295	1.64746	0.283683	0.229373	0.358792	0.613072	0.687298
Q8R1N4;Q8R1N4-3	NUDCD3	NudC domain-containing protein 3	1	52.6169	45.9095	43.1746	57.9591	64.9463	51.7652	38.1608	56.7233	47.2093	39.2636	60.5689	62.1054	69.617	62.0323	70.3093	80.3684	55.1802	71.5483	85.7422	72.0928	-0.358465	-1.33641	-2.80874	0.0619056	0.297196	1.31204	2.64246	0.0979756	0.528162	1.54415	3.89626	0.0174703
Q99K85	PSAT1	Phosphoserine aminotransferase	11	1618.96	1807.24	1471.93	1098.41	1143.99	1081.9	1375.64	791.238	802.57	877.717	2258.91	2885.98	2214.1	1568.83	2040.36	2220.65	2242.71	1824.72	1541.8	1443.8	-0.482911	-1.29152	-2.80201	0.06243	0.634886	1.48205	3.76501	0.0293786	0.381311	1.21454	2.42229	0.0996632
Q62261	SPTBN1	Spectrin beta chain, non-erythrocytic 1	92	22863.3	21968.9	24889.4	30016.4	30087.3	15728	16301.6	21247.7	23707.9	24144.5	10792.2	12755.1	12272.7	16809	17464.8	12660.5	14833.6	13961.2	14509.2	13636.7	-0.437202	-1.30197	-2.79958	0.06243	-0.924167	-1.67586	-5.64696	0.00475798	-0.892564	-1.78607	-7.39174	0.00143528
P63001;Q3TLP8	RAC1	Ras-related C3 botulinum toxin substrate 1	11	5904.88	5899.97	5909.86	6138.07	6784.71	4060.97	4210.81	4918.31	6181.08	5022.42	4584.62	4892.79	6329.19	6443.41	6288.34	3831.38	4041.93	4829.46	3627.25	3917.66	-0.328086	-1.35299	-2.79849	0.06243	-0.109594	-0.606665	-0.941865	0.548448	-0.596776	-1.77535	-6.07449	0.00298388
B1AQX9	SRCIN1	SRC kinase-signaling inhibitor 1	15	1475.82	1600.81	1493.46	1924.48	2130.13	939.011	1046.84	1382.51	1210.81	1477.42	1066.28	1211.3	1360.49	1682.94	1873.01	1218.02	1242	1081.71	1286.92	1154.59	-0.459769	-1.29541	-2.79746	0.0624529	-0.25794	-0.796282	-1.4053	0.358158	-0.513499	-1.52583	-3.77021	0.0201072
Q8BP92	RCN2	Reticulocalbin-2	2	53.8741	74.5798	83.2256	87.2425	88.16	37.8801	50.5508	48.7482	91.9562	55.3071	62.2382	77.16	67.7265	40.7549	71.3761	82.7002	73.9186	65.0459	134.895	127.138	-0.59187	-1.27328	-2.79526	0.0625254	-0.29618	-0.83681	-1.50388	0.325154	0.325629	0.868933	1.57236	0.280899
Q9CQF9	PCYOX1	Prenylcysteine oxidase	3	170.46	177.879	181.331	130.425	127.381	111.267	131.629	96.1106	138.59	78.708	118.402	140.532	89.8341	122.749	150.866	140.018	88.8647	145.304	74.3539	143.031	-0.471239	-1.2913	-2.79239	0.0627527	-0.344445	-1.1655	-2.30223	0.138228	-0.434283	-1.05565	-2.04946	0.158784
P63239	PCSK1	Neuroendocrine convertase 1	2	54.5812	84.4056	48.0901	58.5291	37.841	33.1139	38.0026	48.1833	44.7625	33.3677	55.5034	106.328	72.295	40.5978	50.6492	134.949	194.383	105.132	182.335	63.0967	-0.679298	-1.26455	-2.79111	0.062809	0.156605	0.29912	0.50166	0.752986	1.24799	1.4541	3.77877	0.0198728
Q8BRQ9;Q925N0	SFXN5	Sideroflexin-5	4	238.216	375.238	350.976	307.468	203.75	251.258	133.389	240.28	154.827	150.148	278.834	312.268	360.497	315.585	337.389	229.91	315.604	346.894	269.698	215.928	-0.644077	-1.26634	-2.78782	0.0630005	0.166452	0.610087	1.01788	0.512754	-0.0856767	-0.283292	-0.454746	0.769172
P05064	ALDOA	Fructose-bisphosphate aldolase A	24	18554.4	19165	20597.5	19032.4	17744.4	13563.8	15647.5	16311.7	19407.7	17027.7	14990.3	14648.6	17873.5	18345.8	18035	16416.4	17804.7	19232.3	23793.5	18433.5	-0.275431	-1.40177	-2.78052	0.063723	-0.207113	-1.25767	-2.23727	0.149067	-0.00482878	-0.0325685	-0.0434261	0.978549
A0A087WQ39;E9PUA3;Q8R0S2;Q8R0S2-2	IQSEC1	IQ motif and SEC7 domain-containing protein 1	4	231.156	183.331	241.015	328.483	253.042	137.394	118.772	210.847	203.555	145.336	139.665	146.116	110.823	151.151	190.979	170.645	165.32	120.639	180.607	165.157	-0.575886	-1.26685	-2.76544	0.0650379	-0.727259	-1.5209	-4.06373	0.0211537	-0.611985	-1.42798	-3.41373	0.0301847
P17751	TPI1	Triosephosphate isomerase	10	7748.28	7397.86	6038.07	7347.75	6822.82	4736.81	5593.98	5327.04	5870.92	6959.39	5470	7091.22	5953.56	5787.64	6043.47	7202.02	8787.5	8132.58	8336.82	6650.93	-0.311354	-1.35382	-2.75974	0.065376	-0.21704	-1.26111	-2.28286	0.141441	0.153343	0.950148	1.42868	0.32934
Q9WTP7	AK3	GTP:AMP phosphotransferase AK3, mitochondrial	6	509.589	514.869	583.193	549.946	404.314	433.037	297.098	373.416	446.341	349.082	437.719	507.119	496.007	451.273	533.123	481.761	680.583	550.062	488.147	620.341	-0.394993	-1.30115	-2.74972	0.0660915	-0.0664148	-0.426941	-0.624518	0.697224	0.0927748	0.447283	0.677308	0.654119
O35226;O35226-2	PSMD4	26S proteasome non-ATPase regulatory subunit 4	4	293.173	347.018	236.882	252.105	219.456	210.244	198.346	241.176	145.897	181.636	198.868	474.224	154.394	257.698	175.018	243.246	165.906	227.096	135.612	86.8343	-0.43024	-1.28544	-2.73678	0.0672633	-0.191439	-0.415085	-0.700827	0.661681	-0.724363	-1.30199	-2.93297	0.0530647
E9QK62;F6SWQ9;Q8CHT1;Q8CHT1-2	NGEF	Ephexin-1	1	87.482	87.1938	128.823	66.6908	82.9223	76.7509	65.5795	63.3546	56.3639	70.7146	69.097	60.7965	99.3636	68.2065	69.513	110.565	12.93	123.693	91.6296	125.466	-0.482023	-1.27273	-2.73589	0.0672633	-0.297658	-0.897863	-1.63159	0.287381	-0.236473	-0.247537	-0.423027	0.786819
A2AHJ7;A2AHK0;Q80UP3	DGKZ	Diacylglycerol kinase	1	83.6271	59.4087	84.0695	61.2896	73.0543	61.6668	32.5373	59.2086	67.9217	55.1054	83.9141	60.5453	68.6438	66.9066	71.561	80.0577	52.3703	70.7898	92.0255	90.4669	-0.528357	-1.26392	-2.733	0.0675157	-0.0399325	-0.198929	-0.303948	0.84839	0.133165	0.524501	0.838114	0.582048
D3Z7P3	GLS	Glutaminase kidney isoform, mitochondrial	14	3991.96	4346.55	4230.56	4262.77	4402.6	2984.37	3555.38	3402.92	4102.77	3508.64	3100.69	3397.66	2616.74	2719.32	3023.61	2995.54	3299.33	3039.84	3355.03	2748.68	-0.250088	-1.42376	-2.72708	0.0680758	-0.510116	-1.7733	-6.14093	0.00338662	-0.461971	-1.76149	-5.13768	0.00510607
P48774	GSTM5	Glutathione S-transferase Mu 5	4	508.151	646.096	573.831	580.72	622.368	605.753	63.5359	109.412	113.464	503.91	698.223	627.729	691.219	106.023	576.294	714.456	527.449	379.76	599.847	604.658	-1.57843	-1.2281	-2.72383	0.0682822	-0.371477	-0.462235	-0.796691	0.61543	-0.123806	-0.47611	-0.75971	0.614736
Q8K2M0;Q8K2M0-2	MRPL38	39S ribosomal protein L38, mitochondrial	3	289.367	293.52	318.437	318.212	302.3	267.578	234.377	206.672	289.711	220.965	203.386	278.088	246.772	266.922	240.55	312.936	252.113	184.805	168.899	231.942	-0.288064	-1.36413	-2.72209	0.0683662	-0.294946	-1.4957	-3.21816	0.0520615	-0.436922	-1.31866	-2.80329	0.0618699
Q3ULJ0;Q3ULJ0-2	GPD1L	Glycerol-3-phosphate dehydrogenase 1-like protein	3	554.215	481.897	472.868	496.496	495.251	443.781	416.268	431.062	362.704	421.542	338.509	377.169	393.603	232.58	276.575	352.105	350.74	457.708	306.322	278.129	-0.23067	-1.46261	-2.7114	0.0694652	-0.639287	-1.57714	-4.39964	0.0145539	-0.565021	-1.62939	-4.51595	0.00915201
Q8VD75	HIP1	Huntingtin-interacting protein 1	4	336.944	352.3	334.745	258.891	203.273	249.028	277.662	154.247	143.857	147.997	399.29	358.768	522.431	278.795	308.611	348.893	336.134	333.777	287.388	506.026	-0.605736	-1.24781	-2.70863	0.0694652	0.338256	0.913707	1.68446	0.271917	0.281538	0.819659	1.44926	0.321103
Q8R464	CADM4	Cell adhesion molecule 4	4	667.358	662.406	607.289	742.536	631.798	546.924	618.519	448.736	531.944	552.263	578.469	546.211	490.88	572.964	628.798	665.951	655.46	535.593	614.813	612.222	-0.271225	-1.38065	-2.70851	0.0694652	-0.235216	-1.33753	-2.52254	0.111667	-0.149355	-1.0224	-1.49196	0.307554
Q8C079;Q8C079-3;Q8C079-4	STRIP1	Striatin-interacting protein 1	3	300.853	325.581	117.118	327.752	332.165	74.898	307.557	83.857	90.0568	124.358	364.334	313.832	421.523	377.084	409.416	100.208	342.544	322.818	335.494	449.478	-1.12742	-1.22714	-2.70581	0.0697033	0.528451	0.996336	1.92903	0.204995	0.0839956	0.115605	0.195178	0.903135
Q9D1D4	TMED10	Transmembrane emp24 domain-containing protein 10	6	1010.83	1061.97	1020.84	918.015	862.644	832.891	950.298	776.894	588.694	595.749	1166.6	1079.15	1080.06	970.6	864.79	1220.61	1098.43	1155.17	764.623	1032.28	-0.360109	-1.30195	-2.70287	0.0699014	0.0998964	0.733582	1.0667	0.492686	0.0863262	0.511511	0.732583	0.626679
Q920P5	AK5	Adenylate kinase isoenzyme 5	5	264.025	147.333	183.242	199.188	301.753	57.1512	120.07	124.823	137.539	180.461	105.056	166.175	127.318	144.065	220.311	370.674	284.866	394.889	439.012	414.657	-0.817074	-1.22825	-2.68378	0.0720654	-0.509335	-1.08565	-2.16384	0.160224	0.827954	1.49394	3.90911	0.017269
Q5F2E8	TAOK1	Serine/threonine-protein kinase TAO1	2	116.972	150.349	147.004	161.356	158.168	106.115	78.6944	117.608	117.059	125.342	120.547	117.569	159.616	166.97	173.176	121.874	100.848	99.4112	130.935	136.6	-0.400487	-1.27666	-2.67722	0.0726259	3.44987e-06	1.468e-05	2.2907e-05	0.999982	-0.302244	-1.11756	-2.07534	0.153861
Q3UHL1	CAMKV	CaM kinase-like vesicle-associated protein	11	1655.39	1810.67	1928.53	2288.09	2197.62	1243.05	1260.92	1387.21	1803.15	1613.59	983.134	1076.46	1397.76	1809.61	1841.49	1433.86	1525.25	1782.85	1771.54	1521.26	-0.39268	-1.2787	-2.67471	0.0726675	-0.494528	-1.17451	-2.41986	0.123437	-0.293766	-1.19239	-2.22559	0.127735
Q921S7	MRPL37	39S ribosomal protein L37, mitochondrial	2	237.572	207.898	263.656	212.083	215.577	132.987	140.042	177.9	152.154	238.681	273.869	232.627	194.577	246.395	201.96	236.947	257.72	213.198	218.045	233.426	-0.424303	-1.26804	-2.6739	0.0726675	0.0236521	0.133645	0.1985	0.905588	0.0326988	0.279218	0.336741	0.829101
A3KGE4;G3X9Q7;O88998;O88998-3;Q8R357	OLFM1	Noelin	1	134.61	129.516	141.665	158.886	169.009	89.1075	135.438	118.67	120.891	93.6429	91.1285	77.214	80.9006	130.839	185.387	142.123	112.404	167.963	191.376	189.953	-0.366399	-1.28658	-2.66496	0.0734384	-0.456295	-1.01187	-1.95428	0.199906	0.118835	0.412063	0.664251	0.662056
D3YW33;D3YWL1;P35276	RAB3D	RAB3D, member RAS oncogene family, isoform CRA_b	1	4173.69	4118.91	4545.39	4366.35	4553.58	3609.47	3875.06	2465.79	3643.5	3625.78	3265.4	4463.69	3007.81	3248.01	2757.5	3675.63	3984.06	3690.2	4164.5	2359.81	-0.322746	-1.31212	-2.66495	0.0734384	-0.386577	-1.42301	-3.20004	0.052975	-0.307825	-1.08167	-2.00481	0.167307
A0A087WQF0;Q8VCY8-2	LPPR2	Lipid phosphate phosphatase-related protein type 2	1	49.584	40.5227	65.4624	84.1754	62.4584	48.18	49.9751	55.8956	51.304	54.6851	42.058	52.7165	26.2394	27.7155	107.786	25.6037	14.8237	15.6987	27.3806	50.1146	-0.318117	-1.31137	-2.65287	0.0747197	-0.413376	-0.61081	-1.07466	0.491275	-1.18702	-1.6719	-5.69308	0.00357492
Q91YP2	NLN	Neurolysin, mitochondrial	7	872.863	733.426	793.974	840.992	897.799	516.814	727.285	603.716	775.013	632.466	605.21	649.897	719.858	843.9	922.665	797.222	793.098	783.306	1155.91	858.07	-0.325009	-1.30524	-2.64968	0.0750422	-0.153396	-0.696846	-1.14367	0.46071	0.0431229	0.200974	0.301625	0.84752
P49446;P49446-2;P49446-3	PTPRE	Receptor-type tyrosine-protein phosphatase epsilon	3	102.537	92.9054	120.424	92.4358	104.57	104.283	34.7482	74.0844	78.9502	66.1381	89.9706	43.4695	80.2512	132.466	79.4233	81.2087	81.7095	67.0828	110.367	98.4643	-0.640933	-1.22352	-2.63414	0.0769116	-0.355387	-0.825575	-1.49944	0.326129	-0.20223	-0.890809	-1.48256	0.309817
Q8C7K6	PCYOX1L	Prenylcysteine oxidase-like	5	857.316	748.21	745.454	645.574	661.992	580.95	705.726	624.136	543.412	567.958	839.473	808.904	733.356	704.661	687.455	859.369	784.489	747.705	686.944	673.812	-0.245378	-1.39224	-2.62976	0.077404	0.0514365	0.449598	0.591378	0.709565	-0.00140792	-0.0133188	-0.0151296	0.992218
B7ZWM6;B9EKP8;E9Q0B0;Q3UTJ2;Q3UTJ2-2	SORBS2	Sorbin and SH3 domain-containing protein 2	6	472.72	608.056	593.715	535.814	698.985	363.11	312.434	548.493	437.563	458.732	450.394	466.412	592.087	532.147	703.874	639.57	709.575	569.055	529.865	793.406	-0.435738	-1.24771	-2.61842	0.0784603	-0.0901464	-0.39249	-0.621879	0.697853	0.106749	0.467282	0.725663	0.630415
P24472	GSTA4	Glutathione S-transferase A4	4	243.093	306.547	331.806	138.876	189.582	169.593	173.688	104.07	162.129	145.447	118.005	205.013	129.763	190.264	172.967	261.447	162.238	751.464	537.859	450.381	-0.59477	-1.21849	-2.60376	0.0801931	-0.517972	-1.08936	-2.17633	0.159454	0.710694	0.91164	1.74888	0.227989
Q9EQQ9;Q9EQQ9-3	MGEA5	Protein O-GlcNAcase	5	727.349	782.912	616.2	627.375	791.498	504.064	564.722	480.275	563.422	706.433	781.835	747.524	840.243	805.432	827.636	1126.88	968.823	1170.34	1202.93	1286.77	-0.307759	-1.30084	-2.6003	0.0805436	0.186273	1.2237	2.08509	0.173554	0.678502	1.71273	5.57853	0.00384662
Q9D1R9	RPL34	60S ribosomal protein L34	2	377.792	367.529	326.169	284.151	287.41	254.528	297.485	242.01	282.915	198.031	377.646	427.77	223.023	346.343	184.967	478.465	420.132	332.48	424.919	612.057	-0.325002	-1.28545	-2.59296	0.0810134	-0.122627	-0.322056	-0.533393	0.734921	0.426441	1.24058	2.54727	0.0836287
Q80UU9	PGRMC2	Membrane-associated progesterone receptor component 2	3	312.431	317.656	284.078	269.343	280.536	255.585	272.249	210.675	122.335	187.668	355.051	445.592	399.688	437.911	433.067	389.981	390.897	455.148	327.653	435.877	-0.496405	-1.2261	-2.58864	0.0815259	0.51243	1.79547	6.50193	0.00239598	0.432289	1.6234	4.05885	0.0148756
B2RQ71;E9PWR4	DIP2C	Dip2c protein	2	98	101.718	95.5431	74.0489	96.0858	67.1988	98.3987	72.6434	62.8731	65.2161	95.2468	92.2574	88.5172	87.2	70.0645	97.838	119.403	118.409	106.867	71.5539	-0.404201	-1.24638	-2.58605	0.0817948	-0.108258	-0.574865	-0.897011	0.568732	0.163787	0.619028	1.01032	0.501507
Q9DCJ5	NDUFA8	NADH dehydrogenase [ubiquinone] 1 alpha subcomplex subunit 8	5	818.815	941.034	953.694	1080.68	948.11	825.843	756.016	608.256	711.808	826.413	1155.92	1013.25	873.538	851.215	919.418	731.045	699.175	734.684	498.755	421.641	-0.309748	-1.29383	-2.58534	0.0817963	0.0363578	0.207636	0.308488	0.847267	-0.688709	-1.57587	-4.34316	0.010993
Q8C8N2	SCAI	Protein SCAI	5	191.086	280.137	287.254	291.71	254.11	170.39	216.645	216.439	205.079	175.528	183.391	208.233	244.009	241.598	233.196	254.777	320.711	189.369	269.676	151.401	-0.363095	-1.25985	-2.57959	0.082518	-0.210531	-0.884737	-1.53411	0.316398	-0.168675	-0.503936	-0.837741	0.582048
Q9D1E6	TBCB	Tubulin-folding cofactor B	2	257.383	264.473	252.754	226.562	221.337	180.955	225.497	224.148	198.361	178.249	207.232	216.605	226.484	208.295	248.643	302.727	189.944	291.536	263.993	288.828	-0.24904	-1.36175	-2.57459	0.0830384	-0.129189	-1.20508	-1.72223	0.261103	0.114458	0.525494	0.812397	0.592659
Q6PB44;Q6PB44-2	PTPN23	Tyrosine-protein phosphatase non-receptor type 23	1	80.02	96.8437	96.7991	76.7886	33.9155	48.633	46.0966	37.5068	53.9819	48.3347	28.3312	65.2438	52.4286	46.8824	66.3736	22.8221	25.875	89.3191	30.2486	41.1454	-0.761549	-1.19902	-2.57343	0.0831043	-0.549432	-0.831852	-1.53897	0.314908	-0.904096	-1.05343	-2.13352	0.1439
Q8K2B3	SDHA	Succinate dehydrogenase [ubiquinone] flavoprotein subunit, mitochondrial	17	4235.73	4283.91	3938.03	3880.63	3728.32	3564.33	3650.68	2998.57	3457.9	3385.42	4511.68	4510.18	3790.23	3806.95	3766.81	3207.7	3332.86	3295.72	2407.63	2323.16	-0.203108	-1.48522	-2.56881	0.0835723	0.0293737	0.278095	0.349626	0.826092	-0.478301	-1.56928	-3.91932	0.0171332
Q8BH59	SLC25A12	Calcium-binding mitochondrial carrier protein Aralar1	23	14855.8	14912.1	14241.6	15031	13350.5	13699.4	13823.6	12488.4	11940.7	12958.5	16370.8	16432.5	15408.6	16494.7	15725.4	13979.7	13645.6	13660.3	10813	12173.2	-0.197514	-1.50496	-2.5593	0.0847635	0.135202	1.48127	2.04841	0.180899	-0.173571	-1.25913	-1.88546	0.193877
Q9CYG7	TOMM34	Mitochondrial import receptor subunit TOM34	4	239.211	279.953	270.619	246.449	231.394	211.276	235.337	197.176	186.767	227.727	274.538	376.419	479.392	495.441	460.481	473.459	405.726	628.802	590.114	571.075	-0.227227	-1.3938	-2.54381	0.0867827	0.703865	1.60018	4.65069	0.0111967	1.04347	1.77869	7.54413	0.00143528
P70211;P70211-2;P70211-3	DCC	Netrin receptor DCC	3	196.657	223.543	187.322	147.055	146.167	90.5709	141.293	103.169	154.858	151.222	235.017	277.046	167.68	254.096	195.785	201.336	258.774	198.799	152.676	101.545	-0.451921	-1.22034	-2.5437	0.0867827	0.337093	1.1097	2.14857	0.162756	-0.0261933	-0.076436	-0.123427	0.937292
D3YVF0;H3BIV5	AKAP5	A-kinase anchor protein 5	1	96.4211	65.8083	107.408	110.919	104.23	74.2251	61.1085	82.2654	92.6463	72.6766	80.2581	43.5741	67.0407	89.1604	92.363	53.703	53.8799	68.6751	98.7422	72.6118	-0.368478	-1.24455	-2.54127	0.0870465	-0.411848	-1.02842	-1.98283	0.193795	-0.446349	-1.23838	-2.55993	0.0826755
E9QLL2;Q8BZ98;Q8BZ98-2	DNM3	Dynamin-3	4	748.207	624.394	737.832	686.155	746.983	571.909	357.243	512.1	559.445	669.289	413.888	414.78	462.566	384.836	460.788	598.178	533.318	673.382	514.702	581.924	-0.406471	-1.22626	-2.52664	0.0888639	-0.72817	-1.81851	-8.23929	0.000671873	-0.337326	-1.49887	-3.16521	0.0403558
P63080;Q8C446	GABRB3	Gamma-aminobutyric acid receptor subunit beta-3	3	206.563	231.892	180.118	218.377	298.72	146.866	140.594	209.336	147.043	185.42	111.275	125.5	102.13	94.828	125.732	229.751	282.359	395.732	272.43	420.643	-0.413676	-1.22224	-2.52077	0.0894537	-1.00342	-1.75341	-7.0835	0.0016591	0.477603	1.16768	2.37406	0.106226
A2AKI5;P43406	ITGAV	Integrin alpha-V light chain	1	45.9911	37.859	41.0954	52.557	49.0623	40.6798	46.4621	43.1841	45.9431	44.899	38.6672	58.5072	48.5635	57.0522	51.1631	43.1722	47.1579	82.1421	76.8748	81.3586	-0.22843	-1.37737	-2.5154	0.089922	0.14217	0.625903	1.02017	0.512031	0.573094	1.44817	3.47182	0.0285246
A2ACM0;Q8K4Q0	RPTOR	Regulatory-associated protein of mTOR	1	56.2026	50.921	55.5107	67.1498	62.9606	33.0008	27.1545	64.4741	59.2515	57.76	45.8576	52.6393	45.3452	44.7084	43.972	40.7139	44.6198	56.0543	40.3337	49.0042	-0.514234	-1.19864	-2.50894	0.0904565	-0.342695	-1.54953	-3.62181	0.0333821	-0.273071	-1.11004	-2.00884	0.167098
Q8BWR2;Q8BWR2-2	PITHD1	PITH domain-containing protein 1	1	74.5562	70.939	45.643	73.2808	66.7504	38.0904	45.2105	64.9568	67.5981	46.7185	30.3334	25.6016	58.0939	57.4039	33.0253	25.8493	40.0953	18.7256	35.6388	44.9392	-0.479518	-1.20395	-2.50889	0.0904565	-0.772934	-1.37382	-3.25742	0.0497822	-0.967036	-1.53004	-4.21093	0.0126199
Q62446	FKBP3	Peptidyl-prolyl cis-trans isomerase FKBP3	1	107.19	106.474	104.614	85.5269	55.212	83.789	61.0365	67.8421	56.7515	32.0841	81.801	101.761	101.53	73.4545	103.339	111.115	99.1368	136.985	88.3796	85.8435	-0.70999	-1.18166	-2.50708	0.0906336	0.0314068	0.0960832	0.155517	0.929328	0.240338	0.666965	1.14763	0.440388
Q99MN9	PCCB	Propionyl-CoA carboxylase beta chain, mitochondrial	9	964.073	859.11	875.605	734.775	808.096	689.469	857.666	680.697	668.554	645.671	1053.49	889.381	799.15	804.18	905.865	673.265	673.977	655.521	648.121	505.487	-0.226532	-1.37485	-2.50059	0.0915551	0.0813858	0.647251	0.902327	0.567037	-0.469301	-1.73014	-4.92511	0.00612434
Q91V41	RAB14	Ras-related protein Rab-14	12	3554.32	3826.06	3767.3	3867.88	3958.05	3210.3	3159.32	3321.05	3529.66	3095.05	3737.16	3997.24	4267.44	4478.73	4395.71	3953.69	4008.58	3988.89	3709.55	4127.47	-0.184234	-1.54003	-2.49895	0.091708	0.145647	1.27836	1.9277	0.205249	0.0624873	1.05807	0.831187	0.584081
P62761	VSNL1	Visinin-like protein 1	12	3988.37	4749.18	5817.64	8107.31	7979.84	2872.42	3905.01	3892.11	4718.01	4683.93	3764.8	3630.8	4890.99	6783.09	6951.98	4238.43	5658.14	3827.56	7020.96	7099.71	-0.555897	-1.18966	-2.49639	0.09201	-0.228604	-0.509992	-0.870694	0.57923	-0.120331	-0.281886	-0.468591	0.762522
E9Q6B6;E9Q6E0;J3QNR6;K3W4S4;Q9ESN9;Q9ESN9-2;Q9ESN9-3;Q9ESN9-4;Q9ESN9-5;Q9ESN9-6	MAPK8IP3	C-Jun-amino-terminal kinase-interacting protein 3	3	241.121	198.884	210.487	217.685	209.815	192.3	146.006	187.927	175.506	185.016	239.986	244.776	214.073	223.939	244.641	124.875	169.862	144.842	119.976	68.2135	-0.249024	-1.32709	-2.4942	0.0921422	0.129384	1.13722	1.65203	0.282235	-0.834441	-1.5535	-4.31234	0.0113651
Q9D6J5	NDUFB8	NADH dehydrogenase [ubiquinone] 1 beta subcomplex subunit 8, mitochondrial	2	584.416	574.746	565.976	506.65	499.973	484.803	512.882	480.964	402.236	409.602	573.999	570.684	508.128	490.135	482.281	361.09	440.274	401.29	290.14	329.413	-0.223439	-1.37881	-2.49292	0.0922404	-0.0556444	-0.554947	-0.692801	0.664584	-0.629047	-1.72439	-5.56663	0.00384662
D3Z600;O09012;O09012-2	PEX5	Peroxisomal targeting signal 1 receptor	1	65.9406	42.2816	56.5089	76.6493	54.2674	48.828	43.4279	35.3514	55.3683	62.1302	80.2698	80.648	85.1109	60.042	42.2899	53.0642	65.2629	47.1973	47.3383	67.0117	-0.424086	-1.20897	-2.48894	0.092771	0.209491	0.631449	1.07867	0.489163	0.00145474	0.00584746	0.00901263	0.994944
Q93092	TALDO1	Transaldolase	1	35.2864	36.9679	36.043	46.9186	38.2641	38.0423	28.0559	41.6482	36.305	45.7398	48.9077	37.3075	42.7617	27.3217	34.5183	19.5448	43.9308	24.3614	46.7884	55.0819	-0.289117	-1.27121	-2.47838	0.0941111	-0.0656797	-0.253377	-0.403635	0.801833	-0.0346964	-0.0991192	-0.160494	0.917594
Q9QXY6	EHD3	EH domain-containing protein 3	11	2034.13	2338.14	2029.88	2020.91	2065.61	1588.06	1693.62	1886.58	1705.4	1948.28	2065.89	1769.07	1750.09	1823.48	2111.69	1590.2	2045.13	1743.18	1891.5	1364.28	-0.208621	-1.41314	-2.47528	0.0941179	-0.128694	-1.07776	-1.58237	0.301499	-0.293457	-1.35467	-2.60223	0.0784771
P06837	GAP43	Neuromodulin	2	1369.73	1456.04	1289.84	1873.38	1473.24	932.437	1314.55	587.236	1086.55	1221.59	1034.42	1032.96	900.561	1489.9	1020.94	769.139	980.052	1161.16	1137.28	761.402	-0.51998	-1.18692	-2.4744	0.0941514	-0.43201	-1.24315	-2.60465	0.102491	-0.648177	-1.50856	-3.8655	0.0179838
E9PZF5;E9Q5H2;P97822;P97822-2	ANP32E	Acidic leucine-rich nuclear phosphoprotein 32 family member E (Fragment)	1	131.883	124.347	93.2546	43.1512	33.9887	59.9849	31.091	43.4008	36.4082	29.5687	27.437	22.5744	37.5022	46.0389	31.771	21.4932	27.5936	146.168	29.8856	45.4393	-1.08832	-1.15607	-2.45501	0.0964821	-1.22538	-1.2557	-2.79721	0.081305	-0.779821	-0.717408	-1.31417	0.37274
M0QWJ9	TMEM178B	Protein Tmem178b	1	122.045	114.236	119.947	143.875	175.317	102.951	86.3265	135.292	74.8503	100.127	70.4914	55.1103	85.3794	112.853	103.089	94.9087	89.0898	89.9388	111.65	168.458	-0.422089	-1.19468	-2.44471	0.0974329	-0.695764	-1.40981	-3.4083	0.0416483	-0.290028	-0.792196	-1.4022	0.339237
P62900	RPL31	60S ribosomal protein L31	2	210.117	187.148	234.526	197.495	178.318	179.853	132.019	166.437	181.543	144.881	203.888	208.41	227.274	185.279	162.753	271.462	256.966	240.859	295.869	398.554	-0.28735	-1.25883	-2.44277	0.0975444	-0.0179056	-0.106755	-0.156461	0.929006	0.52341	1.42001	3.28912	0.0348185
Q9Z0R9	FADS2	Fatty acid desaturase 2	2	313.517	270.914	249.696	319.038	332.983	293.116	261.308	189.416	194.93	199.528	280.493	324.566	247.241	266.153	273.343	291.731	338.37	293.573	236.78	353.636	-0.360812	-1.20952	-2.43138	0.0987856	-0.0791436	-0.48485	-0.722766	0.649863	0.0181553	0.090129	0.132721	0.933435
Q9QYG0-2	NDRG2	Isoform 2 of Protein NDRG2	2	99.2989	107.243	84.475	90.8614	75.1764	57.1396	118.867	57.3288	47.6744	51.0304	93.4075	69.4487	140.776	68.2541	56.9918	62.2894	72.9407	93.1098	115.338	141.481	-0.60633	-1.16447	-2.43091	0.0987856	-0.16404	-0.447609	-0.749295	0.637062	0.0722066	0.215372	0.348699	0.825228
E0CXN5;P13707	GPD1	Glycerol-3-phosphate dehydrogenase [NAD(+)]	1	91.5573	24.2476	141.424	114.11	80.3688	37.7509	50.4549	50.6579	35.9107	54.5413	67.8168	35.2157	41.256	35.4316	75.6094	54.8252	22.9951	43.686	87.1479	70.6087	-0.910459	-1.151	-2.42852	0.099084	-0.699222	-0.875559	-1.64722	0.283683	-0.554814	-0.693642	-1.25668	0.395241
Q7M6Y3;Q7M6Y3-5;Q7M6Y3-6	PICALM	Phosphatidylinositol-binding clathrin assembly protein	3	237.725	180.088	241.405	176.034	211.87	136.799	185.686	190.518	149.944	99.5371	103.105	231.036	108.357	140.621	189.97	133.588	128.63	158.615	161.865	108.538	-0.44054	-1.18464	-2.42736	0.0991724	-0.485867	-1.125	-2.26898	0.143452	-0.598847	-1.59464	-4.34105	0.010993
P47708	RPH3A	Rabphilin-3A	5	639.498	650.769	647.41	675.184	628.918	191.187	620.035	208.8	278.491	742.991	182.077	667.609	512.209	281.056	348.609	240.64	769.555	433.26	310.121	205.248	-0.859325	-1.1511	-2.42489	0.0992908	-0.838903	-1.28382	-2.88028	0.0742714	-0.934844	-1.35037	-3.18897	0.0390484
Q8C845	EFHD2	EF-hand domain-containing protein D2	4	216.216	313.838	226.614	255.627	309.861	191.574	191.1	124.021	170.96	273.961	267.049	244.427	168.266	358.566	420.758	212.239	214.097	192.796	384.983	106.114	-0.469581	-1.17825	-2.42472	0.0992908	0.101311	0.268016	0.441806	0.782891	-0.351614	-0.703828	-1.25383	0.395597
Q62186;Q9D8L3	SSR4	Translocon-associated protein subunit delta	2	269.744	357.707	307.884	306.072	279.621	296.69	240.548	251.617	220.469	205.269	311.58	401.901	346.47	271.839	265.864	394.229	371.794	384.373	258.757	318.785	-0.287659	-1.24785	-2.4158	0.100376	0.0738883	0.378641	0.582305	0.712653	0.16665	0.829389	1.31633	0.371788
O70503	HSD17B12	Estradiol 17-beta-dehydrogenase 12	7	1510.79	1676.33	1481.91	1229.46	1162.01	1213.99	1301.82	1102.93	757.069	626.462	1302.23	1691.96	1311.49	1129.2	1141.6	1754.56	1868.54	1874.13	1180.37	1080.86	-0.481249	-1.1732	-2.41526	0.100376	-0.0825235	-0.432358	-0.66527	0.678104	0.110656	0.430699	0.682346	0.652324
Q7TQF7	AMPH	Amphiphysin	10	5577.08	5270.43	5413.87	5570.38	6663.46	4270.56	4659.62	4674.69	5157.08	5300.19	3845.38	3435.75	3807.93	4586.83	4765.78	4670.87	5040.97	4810.29	6942.08	5982.04	-0.226045	-1.33397	-2.41381	0.100512	-0.476625	-1.60362	-4.33174	0.0157106	-0.058321	-0.289172	-0.429323	0.782397
Q99JF5	MVD	Diphosphomevalonate decarboxylase	1	164.534	176.184	157.895	183.577	235.575	163.719	123.082	165.336	123.473	111.247	241.319	205.189	236.327	317.553	242.917	203.12	171.041	182.209	202.764	202.124	-0.373035	-1.19713	-2.40967	0.101123	0.451608	1.35663	3.02377	0.0632913	0.0788755	0.387502	0.58078	0.705489
D3Z5K8;D3Z5K9;Q80Z38;Q80Z38-2;Q80Z38-3	SHANK2	SH3 and multiple ankyrin repeat domains protein 2	7	454.297	444.877	470.942	552.413	589.167	345.932	247.369	383.6	383.212	483.749	227.906	272.857	217.253	352.17	527.886	230.518	371.82	248.45	283.074	470.149	-0.425894	-1.18095	-2.40693	0.101491	-0.711132	-1.36216	-3.18743	0.0533521	-0.712778	-1.43004	-3.49344	0.0280637
D3YVI6;D3Z440;Q9CZ04;Q9CZ04-2	COPS7A	COP9 signalosome complex subunit 7a (Fragment)	2	151.393	165.734	159.348	158.267	141.427	106.579	148.473	123.487	101.371	144.035	144.837	210.221	191.44	127.009	175.964	217.373	236.682	247.799	318.13	252.483	-0.280843	-1.24794	-2.40048	0.102243	0.115556	0.568524	0.900481	0.567085	0.704079	1.73043	5.87159	0.00327831
O35621	PMM1	Phosphomannomutase 1	3	127.215	140.751	132.793	150.554	165.925	66.9729	92.7791	68.2145	150.278	128.685	67.4131	98.2824	108.108	111.093	114.588	205.06	193.183	177.235	288.79	269.123	-0.543839	-1.15959	-2.39834	0.102444	-0.54526	-1.44384	-3.49248	0.0382466	0.641516	1.48867	3.74717	0.0206224
Q9CXW2	MRPS22	28S ribosomal protein S22, mitochondrial	1	93.8681	64.7385	105.441	83.3516	62.9664	53.2785	65.0538	31.9656	51.716	90.2221	74.1487	110.574	84.6668	76.9161	96.2699	69.399	68.307	79.8847	76.5454	121.27	-0.636038	-1.14944	-2.39039	0.103636	0.116407	0.406074	0.662687	0.679542	0.0595769	0.207538	0.329204	0.833125
Q9JI90	RNF14	E3 ubiquitin-protein ligase RNF14	2	187.652	207.617	198.305	208.564	218.91	162.745	178.911	86.5629	145.113	181.774	177.601	210.363	173.131	119.871	182.688	267.467	242.423	289.187	238.982	257.91	-0.437749	-1.17111	-2.38571	0.104364	-0.250535	-1.03917	-1.89086	0.213559	0.344227	1.64346	3.71514	0.0215037
Q62417	SORBS1	Sorbin and SH3 domain-containing protein 1	1	32.2203	25.5618	35.4449	48.6518	49.1837	39.1221	27.5862	44.3768	40.0159	34.5934	38.5754	23.8755	40.4438	25.5132	28.5856	15.4629	21.1273	19.1703	31.4253	37.9383	-0.274903	-1.24437	-2.37765	0.105225	-0.303389	-1.09399	-2.07826	0.174998	-0.53834	-1.54893	-3.94241	0.0168132
A1BN54;Q7TPR4	ACTN1	Alpha actinin 1a	9	872.467	691.418	844.513	882.358	1170.27	548.438	536.486	742.898	779.949	677.983	464.266	363.698	833.164	1123	1263.8	300.916	464.02	404.147	735.02	474.055	-0.403183	-1.17364	-2.36952	0.10616	-0.271624	-0.457548	-0.783326	0.621015	-0.994302	-1.53092	-4.22774	0.0123928
Q8C419	GPR158	Probable G-protein coupled receptor 158	2	92.3293	112.43	73.6975	136.497	100.007	47.7912	66.7803	42.6442	98.1779	102.595	94.716	87.5644	117.17	126.019	93.6144	78.8607	64.141	47.3749	94.0216	81.381	-0.631938	-1.14266	-2.36859	0.106215	0.0211826	0.0802307	0.127176	0.94123	-0.45826	-1.14979	-2.31161	0.115922
E9QN14;F8VPQ4;Q812A2	SRGAP3	SLIT-ROBO Rho GTPase-activating protein 3	7	329.626	427.3	480.809	492.785	531.235	175.849	261.35	302.185	321.239	474.077	406.403	461.881	552.762	514.075	572.875	594.702	594.526	460.832	520.942	627.483	-0.562978	-1.14743	-2.367	0.106337	0.165123	0.669199	1.11312	0.473625	0.276862	1.01443	1.82276	0.208225
Q9D6J6	NDUFV2	NADH dehydrogenase [ubiquinone] flavoprotein 2, mitochondrial	6	1670.93	1472.75	1532.79	1564.48	1505.49	1375.32	1607.56	840.612	983.087	1106.08	1779.81	1658.41	1349.09	1404.63	1240.95	912.153	1155.58	926.442	955.878	603.597	-0.370029	-1.18283	-2.36667	0.106337	-0.0514859	-0.337106	-0.487059	0.759105	-0.798703	-1.69855	-5.66367	0.00358091
Q9QUI0	RHOA	Transforming protein RhoA	6	1146.79	1160.58	1011.75	981.243	1047.97	732.595	742.501	890.254	1140.6	678.894	709.886	917.526	1054.23	996.194	944.482	896.123	925.746	879.779	828.994	847.863	-0.328068	-1.19995	-2.36378	0.106621	-0.199519	-1.05454	-1.82654	0.229922	-0.302411	-1.83447	-4.10193	0.0142576
P15209;P15209-3;P15209-4	NTRK2	BDNF/NT-3 growth factors receptor	1	39.5925	32.4694	43.6988	71.4253	42.7066	50.6047	37.5818	34.1243	44.6985	32.4744	57.8297	33.2731	58.5094	69.3464	40.5312	18.3817	17.8829	20.9974	31.0933	47.414	-0.393898	-1.17376	-2.36259	0.106627	0.159322	0.543312	0.904273	0.566384	-0.714624	-1.59144	-4.49016	0.00936516
P97300	NPTN	Neuroplastin	12	4007.13	3974.18	4250.33	4746.61	5093.58	3375.88	3506.99	3374.71	3668.23	4271.11	4188.13	3988.91	4952.56	5279.09	5220.47	3047.11	3335.58	2951.28	2992.9	2907.12	-0.247501	-1.27074	-2.36162	0.106689	0.104672	0.589262	0.90894	0.563914	-0.528729	-1.73596	-5.28461	0.00468988
Q80TZ3;Q80TZ3-2;Q80TZ3-3	DNAJC6	Putative tyrosine-protein phosphatase auxilin	7	905.182	958.271	774.272	995.59	978.536	586.868	678.43	607.691	874.999	853.267	561.898	703.733	684.609	854.667	783.49	852.179	1071.54	970.538	1000.63	955.483	-0.332974	-1.19598	-2.35995	0.106883	-0.361663	-1.31039	-2.75314	0.0852254	0.0565459	0.372916	0.507629	0.740739
B1AZS9;O08807	PRDX4	Peroxiredoxin-4 (Fragment)	2	1922	1779.02	1677.82	1506.5	1669.06	1489.55	1486.88	1432.32	1302.92	1541	1888.3	1720.53	1898.79	1840.8	1704.3	2146.44	2369.64	2554.4	3372.37	3379.06	-0.185503	-1.43514	-2.35224	0.107933	0.100669	1.03794	1.3533	0.37737	0.668917	1.58535	4.38619	0.0105612
Q9WUK2;Q9WUK2-2	EIF4H	Eukaryotic translation initiation factor 4H	1	91.232	125.35	142.048	170	191.301	86.5704	110.827	101.921	82.7786	117.774	240.096	247.525	314.298	284.811	289.787	228.565	256.945	68.7887	328.231	294.888	-0.465871	-1.15432	-2.35181	0.107933	0.986784	1.61758	4.99341	0.00865439	0.58023	0.765877	1.40894	0.337074
Q8K0U4	HSPA12A	Heat shock 70 kDa protein 12A	11	1541.41	1379.21	1539.61	1546.38	1783.49	1178.67	872.67	1111.68	1340.14	1441.2	1265.04	1323.26	1019.1	1437.87	1575.9	1335.57	1309.03	809.456	1141.36	1049.26	-0.349316	-1.18384	-2.34756	0.108496	-0.223422	-0.979435	-1.73059	0.258751	-0.482485	-1.4267	-3.26231	0.0360226
Q6I6G8	HECW2	E3 ubiquitin-protein ligase HECW2	1	27.1929	34.8497	32.43	39.3782	32.8816	31.2104	27.2295	35.5801	38.8589	35.1681	34.1141	22.0271	53.2493	33.1347	34.1486	22.939	28.9066	17.2056	34.2598	44.8946	-0.282799	-1.22163	-2.34046	0.109601	0.00614844	0.0215235	0.034383	0.982944	-0.131023	-0.488343	-0.784697	0.604065
A2AE27;Q9DBT5	AMPD2	AMP deaminase 2	1	82.1315	72.3032	96.7236	70.6526	60.8519	36.5259	83.1606	42.7941	36.001	79.3824	26.3979	49.8055	107.537	109.44	132.955	62.5519	50.0739	63.0026	75.3789	60.7138	-0.657967	-1.13057	-2.33624	0.110285	-0.0594686	-0.0867591	-0.144865	0.93289	-0.232856	-0.915116	-1.57466	0.280515
Q8BX94	OSBPL2	Oxysterol-binding protein-related protein 2	2	262.79	150.276	301.621	305.518	306.132	192.106	169.206	253.439	81.1465	101.148	155.756	163.519	156.629	133.47	160.304	126.53	119.542	112.047	206.634	163.143	-0.771631	-1.12265	-2.32691	0.111341	-0.727675	-1.45266	-3.64653	0.0327532	-0.856257	-1.39399	-3.37469	0.0312619
P63137-2	GABRB2	Isoform 2 of Gamma-aminobutyric acid receptor subunit beta-2	1	33.1112	44.0886	22.1999	52.3569	48.5221	27.8256	26.7535	40.5262	37.9117	32.6485	23.5176	18.4469	27.0682	35.9433	18.3308	63.1055	43.0205	45.1297	48.6762	56.578	-0.501026	-1.14006	-2.32495	0.111341	-0.717586	-1.33612	-3.07445	0.0592987	0.49113	1.07512	2.12501	0.144806
B1B1A8;Q6PDN3;Q6PDN3-2;Q6PDN3-3	MYLK	Myosin light chain kinase, smooth muscle	1	579.72	546.328	612.083	555.652	551.603	531.665	501.647	445.069	504.974	474.354	440.292	548.818	555.082	522.208	545.131	566.036	565.18	611.531	514.869	552.624	-0.181029	-1.43995	-2.32458	0.111341	-0.1256	-1.03423	-1.51597	0.32111	-0.0641491	-0.764714	-0.775138	0.607234
Q9CZT8	RAB3B	Ras-related protein Rab-3B	2	348.536	415.749	388.634	362.979	388.587	333.818	325.4	255.94	318.315	349.533	330.943	413.71	311.331	295.099	286.552	464.165	450.245	213.055	380.51	363.714	-0.221453	-1.29961	-2.32421	0.111341	-0.214128	-1.1401	-2.02732	0.185851	-0.0909958	-0.295098	-0.475328	0.75917
Q7TSJ2	MAP6	Microtubule-associated protein 6	28	4306.27	4281.34	4257.46	3856.85	5791.49	2801.42	3920.39	3532.44	3556.54	3995.95	2662.71	2498.96	2367.18	4045.48	4292.59	3208	3416.69	2256.25	3997.36	2933.28	-0.303792	-1.19895	-2.32395	0.111341	-0.525644	-1.28033	-2.78678	0.0822615	-0.517989	-1.38393	-3.13433	0.042092
Q9JLB0-2	MPP6	Isoform Alpha of MAGUK p55 subfamily member 6	8	1468.22	1320.74	1516.42	1669.97	1673.67	1156.88	1244.97	1187.43	1396.18	1227.19	1002.46	1037.85	983.218	1210.55	1387.16	1580.87	1451.72	1477.51	1668.03	1746.65	-0.241293	-1.25659	-2.3104	0.113496	-0.428496	-1.42151	-3.26119	0.0497324	0.0541455	0.315183	0.447047	0.77295
Q6PGF7	EXOC8	Exocyst complex component 8	4	238.305	258.491	273.986	258.856	272.618	242.344	183.372	207.081	236.498	223.182	225.501	257.679	319.128	210.165	314.997	211.006	247.138	383.319	203.671	213.813	-0.223519	-1.28506	-2.30402	0.114632	0.0213262	0.117756	0.175722	0.917991	-0.0893202	-0.357502	-0.559612	0.715901
Q91W50	CSDE1	Cold shock domain-containing protein E1	1	65.957	55.1159	99.9267	102.085	119.89	37.6839	27.1349	89.5212	53.1218	91.7844	86.9218	66.1974	30.6963	91.4632	87.697	27.7511	73.9571	62.9817	104.977	87.0842	-0.755753	-1.11411	-2.29915	0.115138	-0.336559	-0.599759	-1.04795	0.501221	-0.330357	-0.585592	-1.02648	0.49482
Q9Z110;Q9Z110-2	ALDH18A1	Delta-1-pyrroline-5-carboxylate synthase	14	2979.44	2284.22	2097.5	1355.54	2473.17	1875.34	1864.67	1516.54	1375.48	1282.11	2813.29	3174.58	2609.47	1922.97	2443.39	2326.87	2436.47	2848.31	1689.63	1569.74	-0.427031	-1.14312	-2.29904	0.115138	0.250306	0.741386	1.29668	0.397969	-0.0349455	-0.1029	-0.166097	0.915746
Q9DCL9	PAICS	Multifunctional protein ADE2	5	281.859	250.476	192.675	204.444	184.912	264.909	138.982	103.575	148.341	138.075	208.472	235.734	203.681	175.94	199.152	342.07	335.648	300.085	377.006	336.445	-0.503414	-1.12961	-2.29532	0.115433	-0.0966382	-0.509224	-0.789236	0.617466	0.617211	1.6416	4.73139	0.00733948
Q7TPM6;Q7TPM6-2	FSD1	Fibronectin type III and SPRY domain-containing protein 1	3	219.218	191.937	188.301	244.108	164.556	154.68	185.932	181.332	123.573	113.456	218.385	267.85	258.566	174.831	256.134	232.218	204.467	194.231	194.186	132.471	-0.38058	-1.15339	-2.29523	0.115433	0.231593	0.917272	1.6202	0.290664	-0.0839663	-0.355957	-0.550801	0.720648
Q9CR67	TMEM33	Transmembrane protein 33	3	523.727	501.459	466.093	407.352	386.928	420.084	373.469	394.005	344.835	336.355	226.952	350.147	299.764	204.941	292.218	413.35	405.822	807.052	312.01	404.936	-0.240162	-1.25091	-2.29452	0.115434	-0.737645	-1.63793	-5.03918	0.00842158	-0.0683511	-0.190891	-0.310839	0.843618
Q9CQX2	CYB5B	Cytochrome b5 type B	7	722.796	807.488	665.127	702.733	669.53	645.229	686.562	501.152	530.166	642	914.982	878.179	831.146	741.845	581.605	867.856	829.345	701.027	590.277	627.57	-0.226043	-1.26814	-2.28017	0.117299	0.13545	0.67471	1.0837	0.486813	-0.0352803	-0.243534	-0.323325	0.836039
D3YWR7;Q8BVI4	QDPR	Dihydropteridine reductase	4	727.91	841.743	731.014	661.01	708.041	608.437	650.882	575.372	701.199	621.757	785.718	800.887	774.674	760.603	736.936	661.062	767.279	931.342	823.092	636.581	-0.186005	-1.38549	-2.2798	0.117299	0.0808147	1.06456	1.19134	0.439805	0.00888733	0.0575753	0.077972	0.961736
O54988;O54988-2	SLK	STE20-like serine/threonine-protein kinase	1	60.7503	79.8562	55.7093	96.9908	60.347	48.646	65.3695	35.0867	69.3811	54.5163	84.4332	60.6414	60.9589	37.257	42.7714	81.1041	45.4714	37.9871	56.5801	40.673	-0.500672	-1.12284	-2.27479	0.11795	-0.343514	-0.814867	-1.47402	0.334512	-0.392402	-0.877243	-1.61851	0.266248
P39688	FYN	Tyrosine-protein kinase Fyn	3	410.435	453.505	458.897	452.72	462.498	357.663	329.492	321.466	406.927	438.109	342.326	403.907	357.474	361.874	390.486	262.516	322.007	329.2	267.853	164.499	-0.234749	-1.24154	-2.25694	0.121135	-0.258191	-1.68665	-3.67252	0.0320442	-0.784829	-1.62727	-4.87448	0.00647054
Q8BGD9	EIF4B	Eukaryotic translation initiation factor 4B	1	127.711	103.777	132.42	133.442	120.456	83.5822	108.042	90.6781	105.582	121.479	115.487	71.6928	94.5673	130.707	125.841	69.2066	58.5454	107.316	101.07	44.3779	-0.266439	-1.19759	-2.24798	0.122638	-0.231433	-0.805011	-1.40573	0.358158	-0.73392	-1.36859	-3.21417	0.0381135
Q9QUJ7;Q9QUJ7-2	ACSL4	Long-chain-fatty-acid--CoA ligase 4	2	76.9508	126.417	101.434	207.772	167.927	59.2901	136.15	69.8799	70.0365	91.1359	135.271	157.755	186.245	82.9125	88.7792	103.562	137.631	135.194	125.267	139.975	-0.650187	-1.09295	-2.22288	0.126879	-0.0502777	-0.0966495	-0.160299	0.927051	0.012528	0.0301007	0.0494361	0.975373
P33175	KIF5A	Kinesin heavy chain isoform 5A	1	44.9235	191.327	119.296	32.5935	158.462	37.3639	74.8727	41.0031	32.6372	40.3029	123.538	71.1573	41.591	134.681	20.0925	112.559	162.472	38.3472	64.3655	168.606	-1.14156	-1.08104	-2.22053	0.126936	-0.490798	-0.441372	-0.761329	0.632998	0.143581	0.145637	0.247626	0.875625
E9PXV3;E9Q1T1;E9Q1V9;E9Q1W0;Q6PHZ2;Q6PHZ2-2;Q6PHZ2-4;Q6PHZ2-5	CAMK2D	Calcium/calmodulin-dependent protein kinase type II subunit delta	2	633.637	551.4	651.982	603.298	736.196	454.336	465.251	600.658	519.394	561.481	517.473	455.154	660.319	674.15	656.315	603.576	646.567	907.842	701.109	845.91	-0.261161	-1.19066	-2.22026	0.126936	-0.111951	-0.496559	-0.793532	0.616514	0.16688	0.694034	1.12503	0.448763
Q8BKX1-2	BAIAP2	Isoform 2 of Brain-specific angiogenesis inhibitor 1-associated protein 2	13	1270.01	1217.87	1410.8	1750.69	2106.67	601.697	505.677	1081.08	1327.85	1364.94	396.24	421.267	714.415	1376.06	1811.31	447.823	758.114	1080.61	1323.77	1385.22	-0.692634	-1.08959	-2.21888	0.12711	-0.928297	-1.06876	-2.15938	0.160858	-0.718734	-1.08127	-2.19573	0.132428
Q3UYC0	PPM1H	Protein phosphatase 1H	4	555.607	566.45	514.433	547.983	353.867	332.389	368.02	366.832	448.197	443.252	420.358	551.186	504.281	620.208	588.669	508.018	458.268	450.943	385.374	383.051	-0.321952	-1.14584	-2.21655	0.12749	0.0925272	0.389789	0.620468	0.697853	-0.240117	-0.970941	-1.68489	0.245358
Q9ER72;Q9ER72-2	CARS	Cysteine--tRNA ligase, cytoplasmic	3	229.38	233.03	243.316	179.921	203.501	211.23	191.789	86.5852	140.47	168.179	227.376	227.084	267.559	163.117	326.486	263.999	290.638	215.865	225.541	262.986	-0.464076	-1.10602	-2.21347	0.127786	0.138962	0.526164	0.863284	0.583044	0.210708	1.12559	1.87593	0.19544
E9QB01;P13595-2	NCAM1	Neural cell adhesion molecule 1	17	15817.3	15475.9	15621.9	16095.1	17330.8	14095.7	14287.5	14889	15451.5	15555.7	12471.5	12525.6	12206.9	12667.1	12707	12627.2	12828.2	17022.9	11955.7	13716.3	-0.159096	-1.50729	-2.2131	0.127786	-0.375299	-1.82804	-5.73958	0.00452613	-0.245956	-1.28128	-2.27365	0.121125
A2AUK5	EPB4.1L1	Band 4.1-like protein 1	12	2070.7	2066.16	2282.87	2455.57	2768.42	1556.08	1550.85	1769.05	2194.34	2103.56	1167.9	1296.9	1400.25	1738.5	2081.61	1469.26	1536	1799.98	1790.24	1673.64	-0.309033	-1.1511	-2.21286	0.127786	-0.607966	-1.45266	-3.58455	0.0347056	-0.491093	-1.57667	-3.99321	0.0160101
Q9D1M0	SEC13	Protein SEC13 homolog	1	140.438	136.564	108.95	114.415	80.1	124.342	61.3528	88.8562	78.1922	77.0817	118.268	102.603	121.324	87.1001	113.851	130.028	135.109	86.0614	134.304	103.425	-0.454262	-1.10288	-2.20071	0.129826	-0.0836368	-0.339797	-0.541171	0.731147	0.0511709	0.182921	0.288699	0.85587
H3BJL6;H3BJP2;H3BKH6;H3BLJ9;Q9R0P3	ESD	S-formylglutathione hydrolase	3	463.825	503.167	469.728	422.421	415.014	408.2	376.07	298.622	450.96	319.475	387.035	479.783	526.803	381.554	397.249	516.719	420.502	637.11	436.536	240.551	-0.262242	-1.17895	-2.19648	0.130641	-0.0641632	-0.416112	-0.606573	0.70401	-0.112957	-0.331161	-0.541506	0.723529
P12023;P12023-2;P12023-3	APP	Amyloid beta A4 protein	1	55.8658	75.3858	66.3282	72.0429	68.8814	65.323	58.4861	56.8544	31.6298	65.3266	68.9664	15.406	64.801	64.6338	71.9558	25.2321	38.1082	22.2314	51.2456	58.7053	-0.446588	-1.09837	-2.18506	0.132958	-0.433777	-0.657166	-1.166	0.450389	-0.80884	-1.49476	-3.9041	0.0172861
Q9WTS2	FUT8	Alpha-(1,6)-fucosyltransferase	2	78.6912	148.167	167.886	114.05	134.548	70.5917	49.7721	113.986	138.716	33.5124	172.329	97.7701	88.2039	71.5287	144.255	35.0477	90.7991	105.785	79.3483	111.181	-0.818108	-1.07333	-2.18323	0.133003	-0.198867	-0.434537	-0.73512	0.642903	-0.633736	-1.0117	-1.99274	0.170441
O55142	RPL35A	60S ribosomal protein L35a	2	335.266	232.808	312.116	160.904	204.914	178.171	223.68	183.273	159.524	109.232	164.794	283.94	206.178	172.127	214.811	290.548	193.913	566.086	191.743	212.789	-0.496096	-1.08904	-2.17792	0.133399	-0.220681	-0.624233	-1.0704	0.49187	0.140343	0.273695	0.459893	0.766787
Q8VCH6	DHCR24	Delta(24)-sterol reductase	1	137.349	172.976	114.781	199.092	370.171	121.07	129.99	127.065	113.275	89.9902	166.36	182.328	189.759	311.471	321.779	213.704	229.487	115.128	325.738	370.853	-0.609563	-1.07709	-2.17088	0.134354	0.318042	0.565634	0.982563	0.529174	0.353559	0.525332	0.91822	0.546129
Q9DCT2	NDUFS3	NADH dehydrogenase [ubiquinone] iron-sulfur protein 3, mitochondrial	12	4215.21	4299.82	4410.21	4425.31	4282.64	3721.85	4423.44	3574.69	3448.62	3571.5	5087.99	4925.94	4330.81	4208.75	4260.1	3650.29	3840.93	2963.98	3103.4	2816.84	-0.183181	-1.32559	-2.16972	0.134357	0.0814615	0.813712	1.0436	0.502673	-0.410671	-1.63179	-4.01103	0.0156593
Q8BGD5	CPT1C	Carnitine O-palmitoyltransferase 1, brain isoform	1	81.871	81.7369	61.0895	76.3054	63.1993	70.2572	64.1279	38.145	59.7669	63.1722	75.7839	39.0092	60.3407	73.2312	63.6371	52.9285	30.5674	70.5477	99.3637	47.0855	-0.423851	-1.09523	-2.16593	0.134967	-0.257395	-0.80296	-1.41797	0.353145	-0.314786	-0.670042	-1.18069	0.426884
Q91YW3	DNAJC3	DnaJ homolog subfamily C member 3	1	169.172	155.154	116.183	104.896	118.636	91.9395	141.482	101.366	87.0169	83.3116	147.956	187.975	170.514	163.736	106.093	184.659	198.371	138.805	139.82	186.886	-0.375392	-1.10515	-2.16299	0.135513	0.2246	0.74139	1.28339	0.403047	0.370529	1.20316	2.37818	0.105819
A2AC13	RAC3	RAS-related C3 botulinum substrate 3, isoform CRA_a (Fragment)	4	699.075	680.342	697.934	833.275	863.662	595.374	522.142	606.217	677.094	675.673	491.532	631.75	604.271	653.558	690.796	817.771	796.41	1194.85	804.081	1070.11	-0.264618	-1.15618	-2.15065	0.137464	-0.298971	-1.21495	-2.37808	0.127409	0.267751	0.948491	1.68242	0.245948
Q99LB6;Q99LB6-2	MAT2B	Methionine adenosyltransferase 2 subunit beta	4	266.645	327.293	235.585	253.064	287.022	248.333	188.316	209.871	262.745	210.21	340.511	321.016	378.621	309.13	379.122	181.628	250.666	248.18	245.572	184.718	-0.25589	-1.16293	-2.14709	0.138097	0.35323	1.52849	3.56465	0.035284	-0.306997	-1.25034	-2.3882	0.104572
P80316	CCT5	T-complex protein 1 subunit epsilon	13	2401.74	2407.04	2272.85	1843.18	2147.95	2167.97	1842.84	1839.45	1718.49	1786.08	1991.32	2075.24	2260.97	1773.79	2020.06	2816.82	2538.41	2964.23	2474.86	3055.9	-0.199444	-1.25204	-2.13801	0.13965	-0.114586	-0.901544	-1.31274	0.390784	0.320929	1.54929	3.25322	0.0363513
F8VQE9;Q8VHH5	AGAP3	Arf-GAP with GTPase, ANK repeat and PH domain-containing protein 3	5	463.613	477.349	510.85	414.291	457.035	327.633	386.558	372.199	428.861	446.198	449.886	456.937	560.483	560.315	556.579	348.836	383.691	446.894	310.246	346.342	-0.205821	-1.23528	-2.13662	0.139847	0.155951	1.03864	1.66469	0.278737	-0.373698	-1.55531	-3.51189	0.0274584
D3YYM6;Q91V55	RPS5	40S ribosomal protein S5 (Fragment)	2	108.973	110.938	134.134	105.96	134.789	93.9818	76.0388	118.086	115.342	67.8122	76.785	62.1718	167.542	125.079	102.998	123.829	75.1135	129.85	116.891	148.648	-0.356676	-1.09601	-2.1255	0.141436	-0.239131	-0.575782	-0.989324	0.526585	-0.00507576	-0.0174879	-0.0276429	0.98564
K4DI58;Q99N28	CADM3	Cell adhesion molecule 3	6	1140.33	1139.55	1219.98	1184.46	1309.85	782.525	981.411	1050.09	1172.28	928.575	696.013	696.395	915.842	1257.25	1213.07	794.804	999.05	1322.38	1273	1290.67	-0.240871	-1.16917	-2.12452	0.141537	-0.349579	-0.986199	-1.85427	0.222576	-0.105887	-0.407138	-0.644925	0.671025
A0A087WQE8;E9Q9G6;E9QAN4;G3UW47;P33173;Q6TA13	KIF1A	Kinesin-like protein KIF1A	6	732.798	719.451	720.664	652.081	680.858	680.015	603.308	669.697	533.719	526.579	660.381	547.924	493.436	499.833	670.668	772.437	778.81	852.834	883.329	832.313	-0.196965	-1.24648	-2.11702	0.142947	-0.299902	-1.45013	-3.08008	0.0589168	0.194605	1.42782	2.23364	0.126617
O88508	DNMT3A	DNA (cytosine-5)-methyltransferase 3A	1	89.3688	64.7904	41.9177	63.8888	46.3897	62.7019	47.8013	39.471	46.0926	36.1812	63.791	33.3666	35.7491	28.8972	30.2948	52.6421	51.5982	16.1836	38.3329	43.4221	-0.532851	-1.05632	-2.09821	0.146623	-0.704681	-1.18509	-2.50336	0.112887	-0.579153	-0.874323	-1.64899	0.256932
Q6PD03	PPP2R5A	Serine/threonine-protein phosphatase 2A 56 kDa regulatory subunit alpha isoform	2	121.381	144.434	145.313	154.153	128.942	82.2045	75.4923	115.032	73.734	173.223	85.766	147.752	142.628	119.813	148.992	162.841	165.772	195.083	204.706	62.5815	-0.467993	-1.06154	-2.0942	0.14708	-0.131642	-0.514524	-0.839453	0.593262	0.0940624	0.204871	0.340575	0.828131
Q9CQ54	NDUFC2	NADH dehydrogenase [ubiquinone] 1 subunit C2	1	691.89	678.785	705.51	736.899	724.084	557.473	687.272	645.709	557.209	621.322	769.491	805.431	632.296	727.462	688.271	570.005	614.729	629.675	460.774	526.745	-0.180305	-1.28476	-2.09095	0.147207	0.032015	0.283543	0.367141	0.817962	-0.390648	-1.63808	-3.9473	0.0167205
D3YV16;Q923S9	RAB30	Ras-related protein Rab-30	1	98.8739	125.717	128.179	161.245	131.161	98.1788	78.4882	141.961	101.82	71.9972	82.4946	114.277	126.399	132.146	100.902	107.408	123.967	101.406	128.987	156.227	-0.397377	-1.07172	-2.09048	0.147207	-0.221487	-0.781076	-1.35406	0.377211	-0.0422723	-0.16364	-0.254711	0.871717
E9Q524;E9QLH4;Q8C7M3;Q8C7M3-2;Q8C7M3-3;Q8C7M3-4;Q8C7M3-5;Q8C7M3-6	TRIM9	E3 ubiquitin-protein ligase TRIM9	1	144.3	109.428	93.6874	145.04	124.157	37.5024	74.4646	155.006	83.6452	82.6432	60.7409	158.165	189.837	126.127	88.3733	66.6754	43.0416	187.024	149.472	137.327	-0.638976	-1.04573	-2.0877	0.147524	-0.0825636	-0.171199	-0.28395	0.856032	-0.228272	-0.357301	-0.61042	0.688384
P62881;P62881-2	GNB5	Guanine nucleotide-binding protein subunit beta-5	5	438.797	520.612	476.94	597.213	668.014	284.967	398.819	450.643	531.329	383.89	263.749	486.532	431.393	450.369	565.449	352.047	440.581	358.146	397.675	504.82	-0.372986	-1.07625	-2.08742	0.147524	-0.317398	-0.886279	-1.6163	0.291624	-0.428908	-1.31271	-2.77351	0.063962
P62715;P63330	PPP2CA;PPP2CB	Serine/threonine-protein phosphatase 2A catalytic subunit beta isoform	6	2141.48	2905.16	2499.08	2533.81	2437.47	2190.66	2159.17	2037.32	2305.42	1730.42	2281.99	2558.41	2671.57	2258.37	2307.23	3152.9	3158.83	3500.94	2847.58	3100.94	-0.224079	-1.17237	-2.08418	0.148198	-0.0368778	-0.286539	-0.390546	0.808191	0.333438	1.57388	3.39801	0.0305427
P63328	PPP3CA	Serine/threonine-protein phosphatase 2B catalytic subunit alpha isoform	11	3961.76	3570.29	4525.45	5559.7	6742.65	2559.65	2705.13	3825.43	4366.02	4051.38	2770.42	2702.98	4523.72	5905.69	6435.93	2760.8	2841.55	3300.18	4363.94	4471.06	-0.4419	-1.0567	-2.07207	0.150857	-0.170489	-0.357311	-0.600397	0.706575	-0.447121	-1.07119	-2.09534	0.150398
Q62433	NDRG1	Protein NDRG1	1	76.8199	83.624	63.4843	85.4932	134.898	43.8771	51.2874	78.3254	63.3601	98.3444	51.7505	84.7468	89.2794	106.912	106.969	130.096	146.482	194.34	236.873	375.32	-0.489341	-1.04571	-2.05882	0.153618	-0.0201126	-0.0504906	-0.0827206	0.959776	1.24201	1.48928	4.00031	0.0158967
Q5SSM3;Q5SSM3-2;Q5SSM3-3	ARHGAP44	Rho GTPase-activating protein 44	2	76.881	98.5076	70.1599	99.8727	112.257	57.1629	44.0497	106.19	94.2637	51.6506	60.849	50.2308	45.5223	162.401	125.926	38.1411	29.047	72.9492	65.4808	87.1868	-0.498941	-1.04466	-2.05864	0.153618	-0.219217	-0.366159	-0.620338	0.697853	-0.68203	-1.2068	-2.57683	0.0810321
P85094	ISOC2A	Isochorismatase domain-containing protein 2A, mitochondrial	1	30.6907	59.1168	37.4179	59.1685	41.1971	42.6186	38.8218	41.433	36.1688	36.3094	97.4719	106.759	88.4471	44.6348	44.5084	39.8231	69.9139	64.1491	42.6008	35.6632	-0.399333	-1.0578	-2.05597	0.153948	0.681113	1.09602	2.22228	0.152197	0.223962	0.430478	0.734884	0.625892
P63011	RAB3A	Ras-related protein Rab-3A	9	3615.2	3620.85	3633.49	4040.78	4146.18	3063.86	3516.91	3236.21	3617.75	2948.63	3014.88	3177.72	2887.94	3138.66	3102.86	3594.18	3795.6	3010.77	3764.64	3661.47	-0.18575	-1.24233	-2.05574	0.153948	-0.302126	-1.69653	-4.09203	0.0204849	-0.0975688	-0.747026	-0.987049	0.51186
P70677	CASP3	Caspase-3	1	147.801	189.608	167.309	168.393	170.323	98.3046	96.2019	129.157	212.708	92.2257	119.452	114.473	209.105	105.355	158.279	193.104	111.28	249.034	193.507	295.971	-0.447691	-1.04907	-2.05438	0.154159	-0.294776	-0.89627	-1.62669	0.288898	0.238731	0.579471	0.994652	0.508698
Q8C8R3-2;S4R1F9;S4R249	ANK2	Isoform 2 of Ankyrin-2	34	6030.79	6737.55	7287.53	9538.75	7820.95	4680.87	4619.53	6191.62	7284.95	6752.52	5067.36	5699.8	6394.74	7266.05	6346.66	5041.09	5598.17	6705.85	5343.68	5544.41	-0.344945	-1.06884	-2.04889	0.154963	-0.272055	-1.02591	-1.8884	0.213845	-0.386527	-1.32821	-2.75816	0.0651823
Q9D2R8	MRPS33	28S ribosomal protein S33, mitochondrial	1	56.9608	75.5189	59.239	71.176	48.0824	62.1	48.9093	56.3699	57.6638	45.1083	81.9113	74.0941	59.9817	68.5522	41.0533	59.0783	47.8796	84.7459	57.2626	54.8763	-0.327049	-1.07185	-2.04102	0.156531	0.0370943	0.116028	0.187566	0.913075	0.0227267	0.0712158	0.114055	0.941236
A2RT62	FBXL16	F-box/LRR-repeat protein 16	3	148.981	116.101	239.346	263.463	254.588	81.8416	125.807	144.661	167.572	131.97	117.002	134.141	239.455	205.412	282.323	173.043	182.033	152.115	278.53	209.427	-0.565639	-1.02675	-2.02539	0.159556	-0.0568667	-0.1082	-0.179573	0.916013	0.00269252	0.00594074	0.00981369	0.994712
B1AQY9;B1AQZ0;B7ZC46;Q8CHH9;Q8CHH9-2	SEPT8	Septin-8	4	560.982	269.005	555.407	517.492	507.055	176.122	193.26	468.224	431.528	282.628	333.694	328.687	384.746	358.062	331.393	280.919	369.85	333.422	343.3	202.855	-0.649853	-1.02001	-2.01911	0.160818	-0.413634	-1.0597	-2.06376	0.177601	-0.656122	-1.28387	-2.83969	0.0590136
O70443	GNAZ	Guanine nucleotide-binding protein G(z) subunit alpha	9	2406.24	2595.35	2272.3	2627.86	2637.32	1439.14	1670.39	2533.27	2582.12	1626.51	1280.44	1998.15	1685.14	2696.09	2561.18	1816.35	2282.22	2610.79	2309.99	2126.24	-0.348159	-1.05339	-2.01381	0.16197	-0.332831	-0.938646	-1.73759	0.256523	-0.181259	-1.02072	-1.62042	0.26585
Q9CYT6	CAP2	Adenylyl cyclase-associated protein 2	8	778.652	831.503	955.936	813.922	1040.28	521.496	580.767	795.703	844.95	748.706	712.673	787.964	995.334	1036.2	1008.95	476.659	608.64	413.028	777.317	514.763	-0.320484	-1.06235	-2.01247	0.16219	0.0462635	0.208116	0.323729	0.837742	-0.733433	-1.54392	-4.16722	0.0132317
Q9WV69;Q9WV69-2;Q9WV69-3;Q9WV69-4	DMTN	Dematin	1	216.023	196.471	212.153	210.854	248.499	135.709	168.03	178.055	137.219	243.391	109.062	80.4219	83.6918	177.576	179.344	40.4269	70.2713	54.4872	57.9823	33.807	-0.322111	-1.06085	-2.01043	0.16248	-0.860024	-1.43506	-3.58966	0.0345813	-2.08957	-1.83413	-11.3313	0.000263302
P63046;P63046-2	SULT4A1	Sulfotransferase 4A1	1	82.9698	90.311	96.8268	111.753	119.779	85.2888	86.7225	88.4198	92.9379	85.0068	129.066	113.205	99.1552	112.333	119.213	89.3955	80.939	85.4867	113.225	124.695	-0.200117	-1.17574	-2.00924	0.162489	0.194077	0.958454	1.6416	0.284956	0.00359708	0.0161488	0.0243389	0.987673
P62309	SNRPG	Small nuclear ribonucleoprotein G	1	163.315	72.3806	62.3741	51.9484	54.939	35.4457	103.485	39.2666	35.9484	35.1644	99.6192	35.3543	25.9763	116.983	20.5559	134.034	108.524	136.75	98.3008	34.3317	-0.839628	-1.00935	-2.00485	0.163152	-0.662411	-0.694347	-1.24932	0.415346	0.380381	0.49017	0.855768	0.575364
D3Z3X4;Q9CQB5	CISD2	CDGSH iron-sulfur domain-containing protein 2	2	248.324	194.464	187.506	128.841	140.575	158.164	145.645	142.178	118.439	106.694	156.015	215.335	120.856	119.271	92.0814	229.219	235.284	182.468	166.264	108.421	-0.346419	-1.04974	-2.00375	0.163263	-0.370716	-0.86551	-1.58894	0.29962	0.0245177	0.0696631	0.112791	0.941402
Q9QYC0	ADD1	Alpha-adducin	10	1895.61	1673.11	1845.11	1666.42	2080.68	1242.62	1063.41	1662.54	1757.59	1562.48	931.828	876.781	1029.92	1390.36	1554.58	847.116	930.12	1098.52	946.733	828.756	-0.300914	-1.06499	-1.99883	0.164329	-0.6748	-1.5094	-3.95702	0.023946	-0.9802	-1.83695	-9.36806	0.000391739
Q8VEH5	EPM2AIP1	EPM2A-interacting protein 1	4	604.619	598.803	520.366	465.588	480.232	513.384	509.107	315.417	276.217	466.855	633.824	649.826	676.589	653.15	590.419	586.276	546.577	600.546	532.439	547.524	-0.358801	-1.04374	-1.99774	0.164414	0.270146	1.5168	3.17358	0.054019	0.0382203	0.352245	0.40915	0.791729
Q64514-2	TPP2	Isoform Short of Tripeptidyl-peptidase 2	11	771.916	686.112	913.138	878.203	1070.33	543.959	571.824	665.519	810.601	769.334	406.761	412.545	492.789	568.406	871.405	582.428	743.319	1144.1	1004.91	860.045	-0.329361	-1.05267	-1.99746	0.164414	-0.694525	-1.36252	-3.18407	0.0534781	-0.0451361	-0.135252	-0.218103	0.891819
P51807	DYNLT1	Dynein light chain Tctex-type 1	2	93.4831	94.755	118.296	91.6417	104.381	88.9902	97.3344	100.651	67.3947	73.286	138.973	151.101	175.368	127.364	143.463	163.008	126.828	242.99	162.749	160.578	-0.265139	-1.08449	-1.99465	0.164916	0.545291	1.66789	5.02533	0.00847869	0.759417	1.60215	4.62683	0.00815024
G5E814;Q9D8B4	NDUFA11	MCG5603	1	350.678	257.358	290.525	330.537	261.254	261.928	270.774	202.134	244.761	244.402	236.1	427.149	301.832	320.607	257.686	297.625	335.831	215.462	261.027	249.526	-0.239058	-1.10779	-1.99459	0.164916	0.0434966	0.167928	0.266299	0.867268	-0.139537	-0.627224	-0.988005	0.511497
P30416	FKBP4	Peptidyl-prolyl cis-trans isomerase FKBP4	3	441.875	380.975	331.405	299.374	276.777	263.485	307.82	267.23	300.367	260.791	266.057	277.177	260.524	197.245	248.54	362.918	309.335	335.029	271.411	324.371	-0.240842	-1.09615	-1.97485	0.169686	-0.445977	-1.4077	-3.22541	0.0515555	-0.105225	-0.509438	-0.775636	0.607178
Q9CU62	SMC1A	Structural maintenance of chromosomes protein 1A	1	54.8191	135.948	58.4466	161.708	151.855	46.2506	84.0901	53.5043	102.809	49.8916	70.4396	65.7089	69.1979	160.673	57.5351	57.498	50.3478	51.8262	159.664	43.9388	-0.71624	-1.00095	-1.97447	0.169686	-0.376476	-0.562207	-0.980487	0.530337	-0.62192	-0.801355	-1.48861	0.308487
O54829	RGS7	Regulator of G-protein signaling 7	3	333.708	373.576	347.737	395.024	388.348	231.771	300.138	309.659	357.691	321.929	271.407	283.298	328.797	360.068	330.712	274.45	349.671	244.411	272.118	237.966	-0.234245	-1.1026	-1.97357	0.169793	-0.214872	-1.22311	-2.19658	0.156608	-0.43262	-1.58655	-3.86981	0.0178986
O35683	NDUFA1	NADH dehydrogenase [ubiquinone] 1 alpha subcomplex subunit 1	2	110.328	157.857	139.487	164.952	131.14	90.5705	84.643	114.725	133.25	128.377	222.838	188.223	169.978	121.519	129.217	121.814	127.229	90.7672	76.5593	113.473	-0.325103	-1.04247	-1.96995	0.170529	0.222205	0.706541	1.21865	0.428773	-0.399229	-1.20338	-2.41227	0.101074
A2AEV2;F6Q8K5;F6QP00;F6YHS5;F7CAT9;Q91VM3;Q91VM3-2;S4R186	WDR45	WD repeat domain phosphoinositide-interacting protein 4	1	49.2904	49.4529	51.1737	36.063	32.414	34.336	26.1941	35.7366	45.0365	46.8182	27.2121	24.1816	29.3688	27.6912	52.2801	20.637	46.4258	25.5422	44.0884	95.1097	-0.457152	-1.01099	-1.96002	0.172781	-0.504131	-0.908923	-1.71129	0.26364	-0.0135983	-0.0246842	-0.0412088	0.979905
Q99K01;Q99K01-2;Q99K01-3;Q99K01-4	PDXDC1	Pyridoxal-dependent decarboxylase domain-containing protein 1	1	57.651	53.9668	47.5636	52.7199	47.4701	56.7153	40.3822	34.583	31.5198	62.8422	43.2242	56.8274	65.0265	51.4367	33.2966	66.1505	74.9153	116.382	93.9028	51.2662	-0.431939	-1.01385	-1.95909	0.1729	-0.102873	-0.362899	-0.588994	0.710062	0.643492	1.26814	2.77726	0.0636283
P68181;P68181-2;P68181-3;P68181-4	PRKACB	cAMP-dependent protein kinase catalytic subunit beta	4	1261.01	1301.43	1369.27	1244.93	1497.21	942.403	1083.11	1182.54	1190.03	1227.98	1252.01	1131.22	1336.84	1283.12	1398.11	1928.01	1713.23	1891.47	1727.01	1932.32	-0.190798	-1.16172	-1.9494	0.174961	-0.0372918	-0.312261	-0.414307	0.796771	0.464113	1.75038	5.05828	0.00548178
A2AH25;Q5FWK3	ARHGAP1	Rho GTPase-activating protein 1	6	1251.11	1352.57	1309.97	1071.48	1020.49	941.286	1248.16	899.782	1042.06	844.171	1214.37	1341.01	1385.95	1342.03	1285.47	1709.19	1706.08	1836.14	1781.18	1526.34	-0.219855	-1.10433	-1.94228	0.176754	0.16051	1.14377	1.83758	0.227057	0.518273	1.74642	5.33363	0.00444568
Q9EQ06;Q9EQ06-2	HSD17B11	Estradiol 17-beta-dehydrogenase 11	1	77.8197	48.6683	25.8544	54.3354	37.8215	45.4019	24.9267	34.648	36.3159	41.8003	78.112	89.403	77.8787	73.5441	64.5954	58.0456	57.2933	52.7083	43.0786	44.6812	-0.581712	-0.993804	-1.94163	0.176789	0.725915	1.23828	2.69098	0.0926999	0.227916	0.42894	0.732909	0.626679
P35980	RPL18	60S ribosomal protein L18	5	1211.49	1368.44	1229.7	1185.36	1132.62	1328.93	832.104	938.347	1058.22	752.957	1396.27	1412.08	1541.27	1256.1	1246.49	1282.41	1482.52	2102.46	1118.35	2257.38	-0.288826	-1.04104	-1.93159	0.178848	0.182858	1.34782	2.28141	0.141476	0.377365	1.03543	1.96676	0.175259
G5E829	ATP2B1	Plasma membrane calcium-transporting ATPase 1	33	6078.62	6409.81	6267.66	7806.01	8383.5	5378.07	5990.04	6298.32	6195.33	5955.42	5219.03	6179.77	6231.37	7708.09	7461.91	5616.17	5996.15	6531.77	5479.92	5634.85	-0.213414	-1.10729	-1.93055	0.179003	-0.0904842	-0.412637	-0.650287	0.68598	-0.237896	-1.15488	-2.0114	0.166686
E9Q7F8;Q9CPS6	HINT3	Histidine triad nucleotide-binding protein 3	1	137.371	101.25	112.592	118.083	131.636	110.387	111.825	84.9515	90.759	111.04	77.6248	93.3528	101.726	100.896	101.637	93.4002	116.884	117.634	96.5705	94.2744	-0.224886	-1.08866	-1.92494	0.179907	-0.343026	-1.39041	-2.99187	0.0650544	-0.184906	-0.989989	-1.58939	0.275708
P22723;P22723-2;Q8C7N0	GABRG2	Gamma-aminobutyric acid receptor subunit gamma-2	2	222.661	207.071	202.712	240.137	175.868	142.445	205.618	192.274	177.812	131.204	185.321	209.708	168.378	209.645	192.534	282.322	243.812	229.055	262.071	241.427	-0.278626	-1.04209	-1.9219	0.18032	-0.102229	-0.665864	-0.997819	0.522778	0.269332	1.31678	2.43196	0.0982201
Q04447	CKB	Creatine kinase B-type	18	28696.7	30060.5	29301	30423.4	30426.6	28418.7	26181.1	27489.4	30223	29481.1	32195.1	33602.5	32087.7	27618.1	28644.3	31590.7	32096.8	25071.7	29957.7	27191.3	-0.150617	-1.30929	-1.9215	0.18032	0.0139302	0.162177	0.183044	0.914727	-0.0494306	-0.444734	-0.52599	0.732893
Q8BRF7;Q8BRF7-3	SCFD1	Sec1 family domain-containing protein 1	3	117.733	181.497	147.04	131.293	156.209	131.8	92.6839	147.755	99.9656	107.312	170.904	146.864	117.047	153.643	132.463	163.507	140.636	195.687	127.872	121.466	-0.304984	-1.02423	-1.91056	0.183169	-0.0196394	-0.0935188	-0.143536	0.93289	0.0330833	0.141775	0.216281	0.892508
Q9CPR5	MRPL15	39S ribosomal protein L15, mitochondrial	3	156.237	188.552	178.757	125.219	160.339	144.247	152.853	134.852	122.096	97.5072	170.891	176.562	182.6	146.914	179.978	119.722	164.376	110.436	73.4336	112.569	-0.265247	-1.04368	-1.9078	0.183699	0.101001	0.616813	0.935195	0.550178	-0.496556	-1.25763	-2.66172	0.0737523
E9QAQ3;Q6ZQ82	ARHGAP26	Rho GTPase-activating protein 26	2	60.4469	33.9475	74.887	76.8639	73.2458	66.0472	40.1618	63.2885	56.2134	33.9298	54.6536	51.8595	81.3148	71.0923	57.1909	47.6913	76.8502	67.9497	63.8456	80.5311	-0.428773	-0.993077	-1.90667	0.18376	0.0134359	0.0444986	0.071476	0.967331	0.174888	0.506689	0.845635	0.577783
Q8BFZ9	ERLIN2	Erlin-2	7	1045.26	1086.49	887.426	871.057	840.032	873.09	1000.12	717.394	634.334	714.635	1281.65	1330.85	1126.08	1086.5	1051.76	1167.21	1138.25	1180.82	911.023	1028.74	-0.232904	-1.07	-1.90646	0.18376	0.337277	1.57236	3.70409	0.0311578	0.186744	1.26105	1.9656	0.175349
B0V2N1;B0V2N1-2;B0V2N1-3;B0V2N1-4;B0V2N1-6	PTPRS	Receptor-type tyrosine-protein phosphatase S	10	1212.73	1084.48	1174.62	1065.42	1136.56	782.303	827.372	992.508	950.728	1174.41	722.308	633.07	704.971	917.832	851.378	793.461	836.683	988.901	682.9	683.646	-0.222194	-1.08029	-1.90272	0.18447	-0.56119	-1.64657	-4.86226	0.00952225	-0.539667	-1.72981	-5.27598	0.00468988
Q6ZWX6	EIF2S1	Eukaryotic translation initiation factor 2 subunit 1	1	285.948	268.985	296.987	244.913	279.668	251.548	259.765	232.894	220.007	244.725	300.283	281.938	290.944	294.234	273.441	356.473	335.043	159.517	325.504	421.821	-0.147934	-1.30631	-1.89726	0.185998	0.0809881	0.852565	1.06817	0.491993	0.146079	0.374797	0.623493	0.680752
Q3V156;Q91XL9;Q91XL9-2	OSBPL1A	Oxysterol-binding protein	2	148.373	153.19	142.858	184.499	225.153	115.208	134.85	146.359	145.269	130.624	109.535	131.961	142.665	172.468	198.459	125.413	183.151	164.015	266.012	257.181	-0.277331	-1.03	-1.8942	0.18677	-0.180585	-0.56888	-0.957848	0.542119	0.188275	0.466484	0.786415	0.603854
Q78ZA7	NAP1L4	Nucleosome assembly protein 1-like 4	6	551.245	450.719	440.439	399.174	373.091	406.62	402.867	320.04	306.691	385.052	319.791	360.648	335.334	380.747	425.828	400.845	357.403	632.68	420.815	336.554	-0.232012	-1.06442	-1.89375	0.18677	-0.262112	-1.21528	-2.30938	0.137057	-0.0989037	-0.358964	-0.57168	0.710503
Q9CX34	SUGT1	Suppressor of G2 allele of SKP1 homolog	2	298.309	321.898	278.393	279.029	336.592	285.645	248.232	241.928	280.916	251.774	272.427	313.301	303.511	314.523	305.431	300.878	295.214	313.074	276.383	192.255	-0.166241	-1.19953	-1.89021	0.187612	0.0106909	0.127451	0.141866	0.933176	-0.154856	-0.78818	-1.23268	0.403818
Q9CPT4	D17WSU104E	UPF0556 protein C19orf10 homolog	1	71.8319	108.92	97.4041	134.33	118.09	56.3686	65.1794	99.1359	113.963	78.3612	88.7198	116.722	117.895	110.128	108.892	65.9674	80.1162	91.7146	80.2476	93.7839	-0.402212	-0.989327	-1.88807	0.188061	0.0496323	0.191619	0.304187	0.84839	-0.307329	-1.02491	-1.88199	0.194322
A2A4P3;A2A4P4;Q3THG9	AARSD1;GM27029	Protein Gm27029	3	194.428	211.647	247.465	177.777	189.606	198.835	143.521	148.344	180.29	180.905	202.918	212.189	177.212	177.6	211.609	234.048	248.795	294.428	226.835	283.909	-0.223423	-1.07033	-1.88669	0.188173	-0.0382702	-0.286446	-0.39558	0.804858	0.338937	1.40305	2.87509	0.0567285
Q63932;Q91YS7	MAP2K2	Dual specificity mitogen-activated protein kinase kinase 2	1	42.144	40.3541	40.0147	39.3887	48.6424	43.1523	38.9516	39.8901	50.6128	28.9724	29.5785	16.2667	64.205	66.5147	15.638	45.3407	41.3031	78.1934	71.159	71.3192	-0.309656	-1.00827	-1.87886	0.190315	-0.431808	-0.676305	-1.20374	0.433734	0.578825	1.44228	3.45007	0.0290605
Q8R5H6	WASF1	Wiskott-Aldrich syndrome protein family member 1	6	707.564	691.061	777.826	779.159	1182.85	378.163	469.108	594.065	694.013	893.465	443.572	469.104	749.543	1187.38	1309.38	508.891	547.097	435.087	774.411	689.217	-0.454928	-0.977338	-1.87585	0.190857	-0.0997425	-0.181676	-0.302795	0.848963	-0.531507	-1.21019	-2.5319	0.0855034
Q8BHZ0	FAM49A	Protein FAM49A	11	1187.05	1192	1172.32	1031.68	1104.26	980.193	869.945	990.734	1067.99	1007.61	513.145	726.453	705.019	625.72	885.337	1225.12	1081.33	1686.74	1350.5	1311.4	-0.155693	-1.23775	-1.87562	0.190857	-0.725474	-1.70562	-5.83641	0.00436337	0.211745	1.04217	1.74563	0.22864
Q8K212	PACS1	Phosphofurin acidic cluster sorting protein 1	6	693.202	786.786	909.211	761.29	877.648	563.467	603.39	594.42	795.284	777.059	589.736	729.087	651.861	588.078	898.439	711.557	735.11	651.329	663.775	367.954	-0.249314	-1.03619	-1.86865	0.192106	-0.228823	-0.988857	-1.75702	0.251533	-0.441692	-1.24045	-2.56188	0.0824924
Q5SXC9;Q8VE22	MRPS23	28S ribosomal protein S23, mitochondrial	2	254.041	231.066	217.956	230.354	218.727	222.336	223.151	165.004	199.989	187.959	276.49	241.565	237.567	239.73	199.257	240.672	220.242	280.309	147.865	254.946	-0.179202	-1.14041	-1.86805	0.192134	0.0599952	0.412693	0.590914	0.709565	-0.0387033	-0.162242	-0.248786	0.875427
Q6PAR5;Q6PAR5-2;Q6PAR5-4;Q6PAR5-5;Q6PAR5-6	GAPVD1	GTPase-activating protein and VPS9 domain-containing protein 1	2	83.6407	112.131	108.941	132.83	133.761	123.499	69.8204	101.52	93.5538	62.0058	93.0213	97.6546	41.2836	102.324	104.956	112.889	139.854	115.706	155.928	179.4	-0.372613	-0.984955	-1.86505	0.192933	-0.440244	-0.902123	-1.68584	0.271793	0.317976	0.947627	1.72931	0.233478
Q3TC72	FAHD2	Fumarylacetoacetate hydrolase domain-containing protein 2A	2	219.212	196.872	153.66	100.666	122.431	136.998	67.7308	124.117	111.66	114.559	137.679	130.21	135.386	101.507	109.671	74.9571	89.6552	244.611	63.0875	55.8456	-0.452881	-0.971449	-1.86095	0.193924	-0.319842	-0.891983	-1.62957	0.288065	-0.740236	-0.995385	-1.96234	0.175925
Q3TA40;Q8R0A7	6430548M08RIK;KIAA0513	Protein 6430548M08Rik	4	380.471	320.559	290.537	352.123	367.434	282.868	403.118	229.655	243.916	196.805	279.158	246.508	157.821	202.312	220.097	365.581	307.3	258.837	355.008	284.668	-0.326411	-0.992459	-1.85601	0.194863	-0.636437	-1.54392	-4.15593	0.018914	-0.136447	-0.699972	-1.07583	0.47357
A2AAN0;O35250;O35250-2	EXOC7	Exocyst complex component 7	6	493.647	579.183	456.82	374.795	412.636	384.231	246.176	299.171	560.922	262.085	371.058	625.62	432.584	405.897	446.241	394.922	422.36	560.306	352.755	309.403	-0.40783	-0.973937	-1.8533	0.195413	-0.0205496	-0.0911785	-0.141545	0.933176	-0.227051	-0.836481	-1.43073	0.329005
Q8BHN3;Q8BHN3-2	GANAB	Neutral alpha-glucosidase AB	12	3468.06	3489.01	3339.07	3295.57	3455.57	3269.99	3086	2728.29	3193.33	2878.16	3660.14	3884.08	3088.99	3025.53	3242.63	2503.26	2783.34	2313.95	2532.44	2047.46	-0.136227	-1.36337	-1.85097	0.196006	-0.00821252	-0.0810996	-0.0994576	0.955156	-0.494512	-1.74201	-5.16458	0.00501969
D3YU95;D3YU96;P63034;P63034-2;P63034-3;Q99KH2	CYTH2	Cytohesin-2	1	314.58	271.493	255.978	309.614	364.359	242.078	300.446	190.358	284.97	206.599	322.898	293.067	303.149	302.251	297.193	310.579	283.329	367.883	369.912	388.517	-0.27817	-1.00816	-1.84838	0.196028	0.0259088	0.169898	0.243268	0.881204	0.175911	0.767291	1.24682	0.397602
Q8K1A6	CC2D1A	Coiled-coil and C2 domain-containing protein 1A	1	59.3822	56.8743	61.5847	90.1535	75.2475	52.3581	43.7924	44.7254	53.3738	101.084	36.606	18.1177	37.5591	71.5773	52.4016	101.367	89.4056	63.0047	88.9894	90.2382	-0.385595	-0.970426	-1.83661	0.199236	-0.797912	-1.26001	-2.78227	0.0824935	0.390706	1.28293	2.62861	0.076409
Q8R0Y6	ALDH1L1	Cytosolic 10-formyltetrahydrofolate dehydrogenase	9	1138.18	1202.48	915.668	790.627	753.218	967.306	882.214	774.861	566.833	493.897	1023.63	1259.62	972.167	530.875	714.341	1470.43	1701.47	1660.47	1307.5	1306.67	-0.36282	-0.973506	-1.8337	0.200019	-0.114457	-0.323238	-0.532882	0.734921	0.647188	1.65875	4.94439	0.00602984
Q8BMF3	ME3	NADP-dependent malic enzyme, mitochondrial	1	77.8492	61.9791	82.1131	99.9571	74.1565	63.789	54.6767	65.1882	85.5767	81.9721	101.705	97.804	52.8151	83.813	92.9649	87.5162	66.9897	27.4685	109.953	74.354	-0.248118	-1.01912	-1.83233	0.200306	0.0896521	0.290392	0.472327	0.766564	-0.177579	-0.349435	-0.59064	0.700359
Q9CY50	SSR1	Translocon-associated protein subunit alpha	2	343.261	351.77	317.647	315.541	300.761	273.524	340.396	247.227	248.895	293.97	387.05	370.619	287.366	311.617	313.874	400.973	374.355	290.576	343.17	385.998	-0.175176	-1.12626	-1.82967	0.201023	0.0432621	0.304859	0.429913	0.788318	0.122084	0.785439	1.12898	0.447645
D3Z079;D3Z2Q2;Q8K400	STXBP5	Syntaxin-binding protein 5	4	499.441	467.447	453.358	443.145	471.423	314.712	389.765	445.826	371.593	469.395	299.535	348.541	163.456	430.719	421.48	435.736	458.973	656.994	547.273	191.732	-0.199578	-1.07173	-1.82835	0.201294	-0.553264	-1.16205	-2.39974	0.125723	-0.169322	-0.379524	-0.638342	0.672937
D3Z656;E9Q7S0;F7BQW7;Q8CHC4	SYNJ1	Synaptojanin-1	18	2571.47	2365.36	2368.43	1945.59	1964.52	1686.9	2259.69	1893.59	1915.46	1839.79	1549.99	1526.76	1254.75	1515.95	1426.09	1222.22	1450.46	1201.61	1372.67	708.62	-0.181482	-1.1051	-1.82294	0.202432	-0.60477	-1.75431	-6.27461	0.00299567	-0.94557	-1.66263	-5.40758	0.00436913
Q78PY7	SND1	Staphylococcal nuclease domain-containing protein 1	11	1431.04	1471.85	1764.48	1526.11	1516.34	1339.94	1256.08	1079.11	1463.02	1353.33	1253.22	1391.73	1502.66	1303.82	1425.29	1401.48	1634.47	1552.88	1484.18	1336.87	-0.196301	-1.07248	-1.82001	0.203247	-0.14326	-1.02438	-1.59225	0.299046	-0.0559042	-0.474465	-0.579978	0.705788
G5E884	PAK1	Serine/threonine-protein kinase PAK 1	5	852.081	749.262	814.7	827.037	895.124	613.468	658.656	632.724	834.243	785.06	655.246	638.128	669.275	641.84	815.031	636.009	692.36	676.94	731.434	666.857	-0.205873	-1.05545	-1.81715	0.203706	-0.274781	-1.41448	-2.87728	0.0742714	-0.319522	-1.58012	-3.34488	0.0324892
Q9CPQ8	ATP5L	ATP synthase subunit g, mitochondrial	5	3315.4	3012.02	2859.16	2469.07	2049.54	2627.37	2036.07	2437.68	1993.28	2007.18	2300.98	2463.05	2073.25	1746.22	2195.81	1924.46	1870.39	3664.65	1514.38	1732.38	-0.254514	-1.00505	-1.81303	0.204724	-0.324905	-1.20265	-2.38207	0.127355	-0.416073	-0.985357	-1.87041	0.196393
Q6VNS1	NTRK3	NT-3 growth factor receptor	1	83.9467	82.5165	99.2201	115.805	100.595	90.8884	74.1431	98.9015	87.7405	44.1187	73.4648	77.8435	57.4255	104.319	78.026	38.4012	47.6463	57.9665	59.3167	74.0494	-0.364504	-0.963592	-1.81164	0.204724	-0.322467	-1.10657	-2.12783	0.166134	-0.766505	-1.68812	-5.48021	0.00403157
Q9DCS9	NDUFB10	NADH dehydrogenase [ubiquinone] 1 beta subcomplex subunit 10	7	1955.36	1874.67	1828.21	1859.33	1448.34	1498.76	1779.2	1552.3	1308.78	1420.2	1937.73	1843.37	1647.92	1421.8	1561.58	1328.12	1507.38	1261.52	868.869	942.617	-0.197509	-1.06478	-1.81051	0.204769	-0.0768734	-0.464254	-0.693206	0.664584	-0.623986	-1.57227	-4.23081	0.0123693
Q8BHN0	PPM1L	Protein phosphatase 1L	2	132.532	149.747	121.555	114.154	91.9604	124.639	144.363	77.9492	61.7526	45.581	171.72	235.786	174.655	117.432	118.161	180.223	149.163	151.771	88.8885	85.208	-0.539579	-0.940439	-1.80207	0.20713	0.390798	1.03231	1.98445	0.193795	0.0778474	0.223481	0.363501	0.817429
B1AT92;Q60631	GRB2	Growth factor receptor-bound protein 2	2	262.818	332.511	241.792	274.197	237.075	189.246	291.127	148.187	230.204	230.204	316.713	279.142	212.91	299.526	333.469	188.834	259.305	240.196	276.926	38.7319	-0.297993	-0.974579	-1.79511	0.209005	0.103224	0.479758	0.759166	0.634003	-0.687695	-0.80054	-1.49057	0.307997
P03888	MTND1	NADH-ubiquinone oxidoreductase chain 1	3	293.539	329.017	264.895	216.081	209.271	240.957	254.47	203.106	181.581	187.242	322.185	294.445	230.491	237.835	272.97	216.748	224.121	228.937	101.495	75.8881	-0.255076	-0.993774	-1.79091	0.20994	0.0715791	0.323146	0.50605	0.750833	-0.750285	-1.1855	-2.5211	0.0869284
P35235;P35235-2	PTPN11	Tyrosine-protein phosphatase non-receptor type 11	2	196.132	194.054	228.682	111.069	222.98	85.1621	95.3072	120.615	198.598	171.212	180.157	154.038	297.881	148.49	156.551	158.026	97.3027	226.353	122.736	99.2889	-0.488396	-0.938814	-1.78992	0.210002	-0.020896	-0.0528302	-0.0865229	0.959254	-0.463161	-0.937938	-1.77589	0.221574
D3YVX4;Q91VZ6	SMAP1	Stromal membrane-associated protein 1	3	1043.22	1136.5	934.878	784.33	860.365	769.018	977.852	690.534	827.981	768.907	945.98	1134.38	882.01	938.629	946.629	842.998	1054.42	1079.71	904.822	668.97	-0.191927	-1.06192	-1.78918	0.210029	0.0526384	0.407655	0.560597	0.723167	-0.0931951	-0.482538	-0.71917	0.633499
Q9DC28;Q9DC28-2	CSNK1D	Casein kinase I isoform delta	1	109.576	85.5249	104.301	115.831	113.185	103.696	78.1451	102.15	65.8531	101.21	55.7678	69.7624	60.8722	98.3845	75.7373	62.0004	107.173	59.9338	50.8944	119.078	-0.253848	-0.992815	-1.78738	0.210481	-0.577987	-1.4943	-3.79135	0.0282717	-0.441076	-0.998789	-1.91272	0.187712
B8JKK2;E9QAZ2;Q9CZM2	GM10020;RPL15	Ribosomal protein L15 (Fragment)	1	360.229	430.812	374.039	344.351	335.954	478.806	189.107	233.975	301.733	223.676	360.167	472.95	501.081	373.329	306.588	457.746	523.775	463.299	295.335	542.257	-0.397348	-0.943212	-1.77752	0.213396	0.121998	0.547121	0.878562	0.576809	0.255729	0.907196	1.59058	0.275708
Q78T54;Q78T54-2	VMA21	Vacuolar ATPase assembly integral membrane protein Vma21	1	105.136	107.563	95.7043	102.744	91.3139	98.1618	65.6128	95.9597	71.4887	104.634	88.7274	80.3558	104.946	46.057	108.718	62.1876	77.588	103.805	53.3921	109.247	-0.246507	-0.99057	-1.77297	0.214477	-0.293534	-0.774974	-1.37833	0.369279	-0.318547	-0.903869	-1.63936	0.260122
A2AGI2;A2AGI3;Q8BYM5	NLGN3	Neuroligin-3	4	543.931	478.667	447.084	476.652	480.268	319.35	362.155	477.359	456.824	431.814	303.318	212.032	266.703	351.513	370.078	340.113	430.568	444.228	412.77	311.261	-0.217089	-1.01375	-1.7677	0.216165	-0.701744	-1.61152	-4.74881	0.0104717	-0.365112	-1.49123	-3.24152	0.0369532
O08539	BIN1	Myc box-dependent-interacting protein 1	11	1928.34	1709.69	1850.87	1954.3	2328.02	1383.07	1371.2	1521.74	1823.66	1971.79	972.575	1036.59	987.509	1271.04	1729.06	1199.79	1563.46	1369.31	1944.46	1571.02	-0.238462	-0.99111	-1.76235	0.217367	-0.713317	-1.53776	-4.1714	0.0188514	-0.364379	-1.20538	-2.376	0.105985
P18872	GNAO1	Guanine nucleotide-binding protein G(o) subunit alpha	22	35709	35954.3	37995.5	41487.4	42215	31226.7	32102.1	39938.9	39153.9	40161.9	30588.4	33298.2	38777.6	42186.6	42635.8	31481.9	32582.8	36936.9	27028.1	29963.8	-0.17939	-1.06942	-1.76006	0.217818	-0.0899471	-0.523509	-0.794239	0.616514	-0.313651	-1.46443	-2.96532	0.0508843
P68510	YWHAH	14-3-3 protein eta	6	896.132	992.775	1011.02	1121.27	1392.52	712.104	927.969	836.497	969.016	931.647	1025.95	977.607	1116.16	1289.93	1323.45	1056.56	1095.88	592.511	1342.82	1164.39	-0.247819	-0.982936	-1.75962	0.217818	0.112569	0.462071	0.743975	0.6386	-0.0875132	-0.231506	-0.379757	0.807397
P46664	ADSS	Adenylosuccinate synthetase isozyme 2	4	391.138	325.528	319.596	334.572	395.532	232.756	313.354	296.085	289.314	352.552	294.239	289.702	320.247	334.433	452.364	276.803	293.415	287.782	455.562	316.045	-0.208263	-1.01875	-1.75789	0.218158	-0.0627471	-0.322623	-0.493586	0.755288	-0.145811	-0.595103	-0.953379	0.529063
Q9JKL4	NDUFAF3	NADH dehydrogenase [ubiquinone] 1 alpha subcomplex assembly factor 3	1	35.9462	50.4316	47.5045	54.6553	46.3454	56.479	24.6127	51.2845	52.2961	32.1741	50.5271	46.4008	52.7941	39.867	47.2762	57.4659	45.0969	67.0341	49.7661	41.8379	-0.379525	-0.934988	-1.75237	0.219237	0.00148108	0.00734049	0.0111758	0.994442	0.223806	0.655877	1.11918	0.451657
Q8BLY2	TARSL2	Probable threonine--tRNA ligase 2, cytoplasmic	1	34.6972	45.1467	65.1145	62.2702	48.4911	36.982	41.7753	47.7531	51.8679	58.6379	52.8457	52.9704	52.1051	42.5498	34.2513	62.9519	42.8192	42.2968	30.4554	70.1066	-0.27071	-0.957588	-1.73474	0.223985	-0.123952	-0.460024	-0.750156	0.637062	0.0103219	0.0268266	0.0437788	0.978549
P62137	PPP1CA	Serine/threonine-protein phosphatase PP1-alpha catalytic subunit	4	1296.96	1337.07	1386.07	1346.96	1474.41	1112.88	1080.39	1089.43	1297.02	1303.27	1001.86	1068.95	1092.19	1199.73	1416.17	1214.85	1319.88	1313.33	1391.03	1377.73	-0.163329	-1.09507	-1.73338	0.224307	-0.229109	-1.17318	-2.13505	0.16489	-0.0479712	-0.424445	-0.505964	0.741037
Q3UVK0	ERMP1	Endoplasmic reticulum metallopeptidase 1	1	62.7003	46.4501	66.1613	70.4636	68.6429	83.4167	44.1484	56.4298	47.8331	55.0961	90.3195	93.9727	80.1969	117.446	58.8889	76.8212	98.4387	61.3225	51.4596	46.4015	-0.279605	-0.952509	-1.73257	0.224425	0.46042	1.30908	2.85197	0.0762167	0.111928	0.281406	0.465197	0.764218
Q9EP72	EMC7	ER membrane protein complex subunit 7	2	217.462	250.549	222.85	223.489	157.602	159.349	183.186	210.067	164.886	170.36	280.231	257.934	204.189	187.789	206.189	220.093	226.797	216.391	183.59	108.634	-0.225465	-0.984353	-1.72868	0.225144	0.0972511	0.414554	0.660383	0.681037	-0.197046	-0.608975	-1.02391	0.495793
Q9JL56	GDE1	Glycerophosphodiester phosphodiesterase 1	3	213.684	266.968	273.194	256.4	260.854	215.538	212.008	249.443	113.353	219.444	389.138	426.891	447.292	474.307	445.647	237.685	254.948	291.857	287.31	257.981	-0.341499	-0.930975	-1.72727	0.225308	0.796462	1.83222	9.07284	0.000400054	0.0668418	0.47069	0.628292	0.678648
Q9D428	GOLGA7B	Golgin subfamily A member 7B	2	180.786	229.943	279.544	176.911	165	189.817	210.396	149.201	141.282	89.6216	180.788	186.683	159.119	225.477	222.499	205.515	208.273	142.116	222.782	100.317	-0.390542	-0.91895	-1.71971	0.227385	-0.0529439	-0.217352	-0.342789	0.827674	-0.262973	-0.672992	-1.16901	0.431915
P17809	SLC2A1	Solute carrier family 2, facilitated glucose transporter member 1	2	189.284	206.388	117.936	109.989	96.6118	66.7454	210.502	75.9692	50.8248	98.6739	266.335	265.967	103.332	102.675	105.5	265.845	243.425	141.845	143.858	110.371	-0.622404	-0.897756	-1.70792	0.230697	0.141109	0.243813	0.408437	0.799772	0.321803	0.667428	1.1775	0.428305
P50396	GDI1	Rab GDP dissociation inhibitor alpha	33	15935.9	15735.9	15485.4	15543.9	17026.5	13674.8	13260.2	14320.3	17405.1	15519.9	14221.3	14667.7	14846.7	16012.8	16760.3	15903.2	15441.5	15490.2	17796.9	16223.2	-0.155837	-1.09952	-1.70419	0.231738	-0.07941	-0.871767	-1.06908	0.49187	0.0190301	0.23345	0.226292	0.88851
O88532	ZFR	Zinc finger RNA-binding protein	1	49.0177	55.2942	53.4643	75.8732	56.3742	66.1142	40.6264	70.8989	52.1959	34.5267	53.3511	45.5924	44.4178	27.7988	63.6377	29.4531	31.9893	47.1344	54.2665	56.2776	-0.319468	-0.923384	-1.69918	0.233267	-0.354399	-0.865383	-1.58427	0.300842	-0.360936	-1.23064	-2.43798	0.0977482
Q9D7N3	MRPS9	28S ribosomal protein S9, mitochondrial	2	108.499	95.2928	88.4758	114.515	70.0973	89.9242	89.431	71.6916	90.1312	61.7986	128.965	109.226	100.182	119.628	109.326	84.5738	105.613	94.3175	96.0617	92.5081	-0.273418	-0.932006	-1.68481	0.238018	0.260208	1.07264	1.9768	0.194222	0.0425575	0.214614	0.315972	0.840425
Q8BFP9	PDK1	[Pyruvate dehydrogenase (acetyl-transferring)] kinase isozyme 1, mitochondrial	3	236.018	213.898	198.911	169.376	196.739	181.171	179.485	191.068	149.206	177.743	215.854	199.148	170.421	134.26	127.939	274.732	288.298	245.011	307.294	309.127	-0.166002	-1.04254	-1.67098	0.242084	-0.269887	-0.952565	-1.72853	0.259149	0.494014	1.63744	4.36742	0.0107485
P32037	SLC2A3	Solute carrier family 2, facilitated glucose transporter member 3	2	662.666	679.555	668.323	651.853	699.359	549.06	657.632	613.92	641.71	551.677	272.144	381.778	263.443	263.532	274.597	748.984	750.125	648.724	814.279	805.857	-0.133039	-1.18676	-1.66392	0.24448	-1.21196	-1.84926	-11.6669	0.000154312	0.118194	0.877289	1.19873	0.419269
A2AS45;Q68FH0;Q68FH0-2	PKP4	Plakophilin-4	2	314.072	305.588	332.943	355.113	380.666	226.16	282.346	292.554	300.97	332.371	268.619	282.177	293.752	348.464	318.156	221.491	254.87	332.381	237.501	286.957	-0.193478	-0.980276	-1.6575	0.246265	-0.147858	-0.930942	-1.48137	0.332013	-0.35453	-1.32916	-2.69906	0.0703329
D3YX85;E9PX52;Q7SIG6	ASAP2	Arf-GAP with SH3 domain, ANK repeat and PH domain-containing protein 2	1	86.3686	59.7702	67.24	68.2919	78.2224	64.9108	79.8816	56.5767	71.0216	49.9034	76.2828	45.3267	54.1991	67.9174	67.1158	28.781	41.4174	40.3115	63.7285	65.8908	-0.260116	-0.924226	-1.65685	0.246274	-0.231913	-0.87407	-1.53714	0.315406	-0.57155	-1.37102	-3.13165	0.0421493
A0A087WNW8;A0A087WP42;A0A087WQ31;A0A087WQ95;A0A087WQF1;A0A087WRE8;A0A087WRK0;A0A087WS18;E9Q6L0;E9QKH0;E9QNY9;J3QP81;Q80TV8;Q80TV8-2	CLASP1	CLIP-associating protein 1	3	138.942	149.605	130.679	117.769	139.32	108.736	109.859	156.245	103.811	94.5275	120.342	144.321	156.475	147.113	112.747	128.609	123.622	156.543	107.192	94.3322	-0.220272	-0.946864	-1.65073	0.248011	0.00244908	0.0150455	0.0218606	0.989938	-0.146731	-0.742006	-1.15327	0.438982
G3UXZ5;P97371	PSME1	Proteasome activator complex subunit 1 (Fragment)	1	56.6125	54.1517	57.4133	154.257	47.8133	35.0147	62.5883	59.7064	59.4706	52.1801	70.7953	62.911	37.9612	57.9069	36.6961	63.6529	71.0987	56.3257	76.2088	76.0504	-0.460742	-0.879218	-1.64603	0.249025	-0.381508	-0.704398	-1.2552	0.414053	0.0956417	0.221328	0.366777	0.815839
D6REF7;Q8R0X7	SGPL1	Sphingosine-1-phosphate lyase 1	1	41.9529	48.4769	35.4421	48.2829	31.886	40.5966	39.1664	41.8063	36.5449	38.0231	34.8632	29.295	33.2719	28.4619	25.6129	18.9258	16.4205	21.0974	31.824	37.0045	-0.28791	-0.907037	-1.64488	0.249026	-0.462058	-1.2	-2.48498	0.115049	-0.664944	-1.44246	-3.52494	0.0271329
Q60597	OGDH	2-oxoglutarate dehydrogenase, mitochondrial	21	4981.52	5259.11	5142.96	5306.21	5082.5	4586.19	5232.41	4527.35	4801.16	3961.51	6087.63	6022.77	6035.92	6209.44	5508.48	4982.59	4641.46	3794.21	3988	3585.61	-0.142116	-1.11028	-1.64394	0.249152	0.218268	1.69455	3.29308	0.0476558	-0.302281	-1.46488	-2.91867	0.0538169
P97370	ATP1B3	Sodium/potassium-transporting ATPase subunit beta-3	1	57.8697	43.1567	76.4002	54.4232	58.8609	61.2698	41.3133	63.9118	51.3537	52.2991	74.9976	111.423	94.0934	57.4655	78.4453	41.9212	55.9543	44.6714	35.2023	68.9293	-0.241555	-0.927607	-1.64362	0.249152	0.499356	1.21125	2.53795	0.11018	-0.179285	-0.551878	-0.920202	0.545636
P51569;Q8BGZ6	GLA	Alpha-galactosidase A	1	26.6301	28.0342	50.8413	35.7589	34.9522	32.5979	31.0538	43.5076	39.6326	29.5039	95.7852	92.0216	95.1355	83.7091	42.8263	47.5905	30.8444	45.1013	81.2243	54.5398	-0.256835	-0.916287	-1.63792	0.250719	1.18282	1.64155	5.33017	0.00629482	0.613828	1.36158	3.1229	0.0424129
Q64133	MAOA	Amine oxidase [flavin-containing] A	7	1495.38	1588.85	1409.41	1277.44	1453.9	1445.18	1352.58	1165.02	1233.85	1077.53	1801.52	1875.03	1819.43	1904.29	1849.04	2123.03	2041.72	2003.29	1695.06	1905.08	-0.150623	-1.06639	-1.63684	0.250846	0.377387	1.83256	5.81395	0.00439845	0.434993	1.81219	5.36986	0.00438508
Q3TXZ6;Q5PR72;Q922S4	PDE2A	cGMP-dependent 3',5'-cyclic phosphodiesterase	7	433.71	393.571	491.19	754.419	858.657	220.201	197.915	437.266	581.274	542.325	196.82	207.755	282.348	351.943	590.496	212.936	143.385	140.862	177	148.093	-0.594914	-0.867237	-1.63414	0.251502	-0.887091	-1.23576	-2.70151	0.0915208	-1.78629	-1.75262	-7.47472	0.00143528
Q8VHI6	WASF3	Wiskott-Aldrich syndrome protein family member 3	2	146.554	85.8665	111.844	93.2101	119.759	98.7869	91.832	96.8147	94.1966	87.8431	51.5138	39.3742	44.8277	89.9338	83.864	62.3852	32.7019	65.1617	55.7788	70.775	-0.22293	-0.935175	-1.6333	0.251598	-0.909785	-1.43035	-3.57433	0.0350082	-0.93167	-1.55214	-4.35808	0.0108183
D3YVZ9;P58059	MRPS21	28S ribosomal protein S21, mitochondrial (Fragment)	1	81.1296	64.2324	93.4407	80.5423	97.1707	76.0299	68.6937	80.2617	33.4143	88.7343	72.9836	93.484	68.8272	84.0937	80.5012	84.0669	84.102	52.6323	85.6568	96.8856	-0.394988	-0.877993	-1.62931	0.252069	-0.0584716	-0.297476	-0.455247	0.774424	-0.0138519	-0.0558451	-0.086056	0.95653
Q9D1G1	RAB1B	Ras-related protein Rab-1B	4	507.234	606.478	491.209	520.788	525.708	497.011	408.489	454.296	549.984	299.159	379.987	467.66	444.894	387.24	369.505	457.787	441.43	645.41	345.754	353.31	-0.252758	-0.913491	-1.62839	0.252069	-0.365479	-1.60839	-4.00382	0.0225929	-0.313886	-1.08013	-2.00931	0.167098
F8WHW6;O70161;O70161-2;O70161-3	PIP5K1C	Phosphatidylinositol 4-phosphate 5-kinase type-1 gamma	5	393.178	373.077	378.072	492.799	590.69	188.299	300.286	379.207	418.553	409.054	207.578	243.809	482.844	461.683	459.132	511.409	364.533	323.642	375.106	351.733	-0.378046	-0.878794	-1.62632	0.252069	-0.314244	-0.675158	-1.18842	0.441024	-0.229976	-0.796301	-1.36479	0.351328
Q07646;Q07646-2	MEST	Mesoderm-specific transcript protein	2	335.628	371.006	357.269	319.566	300.49	379.055	303.639	293.386	169.663	209.36	341.187	433.035	355.753	310.926	327.618	486.071	451.672	379.969	264.396	426.266	-0.32012	-0.888994	-1.62606	0.252069	0.0789843	0.552152	0.797326	0.615278	0.21154	0.810654	1.36783	0.35044
Q6TEK5	VKORC1L1	Vitamin K epoxide reductase complex subunit 1-like protein 1	1	61.0061	57.3741	70.3865	56.0259	67.1343	27.3965	60.1258	67.7053	69.2513	53.0426	64.1102	52.478	58.2464	38.8195	54.8626	65.0893	59.8696	149.381	66.8908	100.008	-0.369227	-0.870997	-1.60664	0.258858	-0.241509	-0.908918	-1.61402	0.292302	0.468597	1.02662	1.99158	0.170618
Q9CPX6	ATG3	Ubiquitin-like-conjugating enzyme ATG3	1	79.6252	69.4916	63.6873	88.2724	76.4485	70.9179	53.2948	58.5935	79.8856	83.2118	53.4891	55.0746	37.1638	69.0573	46.2754	51.1201	44.8107	22.0321	60.5004	39.4509	-0.217228	-0.92342	-1.60333	0.259648	-0.562534	-1.4452	-3.5133	0.0375295	-0.79056	-1.41275	-3.44434	0.0291986
Q80YS6	AFAP1	Actin filament-associated protein 1	1	89.8107	74.1343	70.611	96.7726	79.088	92.9966	80.7097	49.0546	84.2814	40.4312	128.135	77.4414	25.4956	125.893	121.219	95.1944	111.61	95.8588	94.732	157.032	-0.376832	-0.867558	-1.60143	0.260244	0.014225	0.0207915	0.0346816	0.982944	0.451838	1.35948	2.96248	0.050993
Q8VDJ3	HDLBP	Vigilin	3	109.144	129.483	165.97	172.83	173.491	129.832	119.139	93.3468	124.384	135.09	145.778	151.598	120.945	157.808	152.749	132.784	143.496	209.628	120.921	110.771	-0.261582	-0.892498	-1.59523	0.262051	-0.0225445	-0.0927818	-0.145596	0.93289	-0.0682042	-0.216357	-0.347756	0.825228
Q8BIJ6	IARS2	Isoleucine--tRNA ligase, mitochondrial	8	616.868	738.196	673.533	644.618	570.513	588.077	578.445	583.669	623.048	484.849	613.47	715.292	576.205	538.172	668.878	532.523	662.829	571.549	443.81	370.787	-0.154079	-1.01728	-1.58911	0.263954	-0.062829	-0.500297	-0.686199	0.667414	-0.398547	-1.36112	-2.88381	0.0563446
P47738	ALDH2	Aldehyde dehydrogenase, mitochondrial	10	2465.6	2441.09	2224.89	1827.48	1542.97	2414.47	2013.07	1502.1	1178.97	1061.23	2223.78	2396.98	1751.9	1467.21	1303.99	2398.7	2238.66	2185.62	1561.9	1203.22	-0.364644	-0.860935	-1.58347	0.26543	-0.201853	-0.628525	-1.07006	0.49187	-0.156738	-0.481198	-0.794965	0.600622
E9Q0J5;F8WGN6;Q9QXL2;Q9QXL2-2;Q9QXL2-3;Q9QXL2-4	KIF21A	Kinesin-like protein KIF21A	3	84.5226	75.5516	90.5709	90.5749	93.9644	91.0527	49.6918	69.2298	73.7281	101.687	94.3148	109.697	138.789	127.07	137.053	85.2342	144.211	178.516	161.556	140.385	-0.2645	-0.884602	-1.58202	0.265827	0.463245	1.52295	3.80604	0.0278074	0.695164	1.49268	3.81672	0.0189142
E0CXZ9;P62482;Q3UPV6	KCNAB2	Voltage-gated potassium channel subunit beta-2	1	111.762	135.371	155.699	147.898	139.175	127.334	122.505	126.881	111.734	104.132	97.5591	102.654	112.485	144.136	115.12	65.9136	85.9539	53.8507	78.3713	55.8342	-0.174289	-0.961025	-1.57758	0.266489	-0.278545	-1.1141	-2.09664	0.17188	-1.00059	-1.74003	-6.61852	0.00221049
D3Z198;Q9CQE3	MRPS17	28S ribosomal protein S17, mitochondrial (Fragment)	1	103.592	132.489	121.74	112.233	106.354	116.001	77.6108	117.494	101.798	85.4773	125.754	151.272	128.749	128.199	112.509	140.091	120.423	174.86	98.6871	95.2329	-0.213919	-0.910672	-1.5754	0.26709	0.160939	1.00097	1.62678	0.288898	0.117601	0.458968	0.728964	0.628799
E0CXZ1;F8WGT4;J3QM95;Q8BYN5;Q8BYN5-2	FSD1L	FSD1-like protein (Fragment)	3	198.942	166.371	155.577	168.612	173.537	147.427	175.147	103.038	184.211	93.7444	113.418	105.411	84.7205	80.968	106.509	281.829	251.365	276.509	246.163	285.706	-0.291919	-0.867825	-1.56705	0.269668	-0.824089	-1.78215	-7.49562	0.0011968	0.640006	1.79051	6.52386	0.00224685
A2AUG7;Q8BH55	THNSL1	Threonine synthase-like 1	2	127.656	109.025	108.319	99.4241	96.5517	91.1702	127.861	70.4956	98.563	75.9359	86.5403	75.547	67.1713	56.5795	50.3386	53.3832	52.8999	96.5246	76.1873	51.4056	-0.252669	-0.876779	-1.55679	0.273334	-0.712468	-1.60234	-4.67734	0.0109178	-0.707094	-1.46718	-3.6833	0.022152
A2AAW9;Q9Z0N1;Q9Z0N2	EIF2S3X;EIF2S3Y	Eukaryotic translation initiation factor 2 subunit 3, X-linked	2	118.234	160.879	175.827	136.28	154.905	145.442	120.547	119.173	88.03	140.931	180.943	140.157	133.995	129.997	153.426	176.404	173.874	202.883	182.899	175.672	-0.242816	-0.881491	-1.55668	0.273334	-0.00879153	-0.0446491	-0.067684	0.969449	0.304358	1.3081	2.52156	0.0869284
Q8K341;Q8K341-2;Q8K341-3;Q8K341-4;Q8K341-5	ATAT1	Alpha-tubulin N-acetyltransferase 1	4	423.111	395.14	359.23	268.907	363.001	355.414	339.335	281.946	254.896	281.452	290.708	395.644	305.326	258.799	326.291	472.279	462.932	420.317	940.223	391.998	-0.202865	-0.904545	-1.54718	0.277063	-0.182857	-0.80974	-1.36618	0.372876	0.476471	1.06438	2.09098	0.15112
P97379	G3BP2	Ras GTPase-activating protein-binding protein 2	2	407.919	296.666	378.802	335.808	300.856	308.015	378.478	281.503	209.097	239.47	222.119	190.537	181.467	169.296	265.988	253.424	223.461	263.89	228.67	127.623	-0.250923	-0.871155	-1.5444	0.277878	-0.736102	-1.65356	-5.20341	0.00721084	-0.681661	-1.47401	-3.7019	0.0216582
Q80Y86	MAPK15	Mitogen-activated protein kinase 15	1	482.092	468.47	426.548	542.429	551.625	307.381	370.032	486.625	560.505	299.026	307.36	381.052	627.77	549.289	473.005	361.146	265.288	447.857	360.798	416.714	-0.285537	-0.854982	-1.53734	0.280378	-0.11074	-0.361516	-0.591154	0.709565	-0.460989	-1.34877	-2.93645	0.0528984
Q3UHB1	NT5DC3	5'-nucleotidase domain-containing protein 3	13	2965.31	3237.5	2905.98	2491.18	2459.94	2146.6	2886.82	2121.26	2741.12	2263.4	3641.13	3397.3	3193.93	3413.3	3154.69	2113.79	2056.95	1712.54	1881.3	1204.95	-0.174668	-0.932164	-1.53424	0.281347	0.273995	1.47321	3.05333	0.0608756	-0.671415	-1.58775	-4.40715	0.0103075
D3Z2H2;D3Z7H6;E9Q8Z4;E9Q8Z5;E9Q8Z6;E9Q8Z8;E9Q8Z9;E9Q901;E9Q903;E9Q904;E9Q905;E9Q906;E9Q907;E9Q986;G3X9V2;P30999;P30999-2;P30999-3	CTNND1	Catenin delta-1	4	275.528	269.864	312.631	301.233	266.482	219.507	201.929	265.834	276.286	271.708	208.492	258.213	309.451	249.962	288.389	193.737	204.576	239.731	182.183	80.9751	-0.175315	-0.931103	-1.53423	0.281347	-0.114609	-0.683875	-1.05393	0.499591	-0.74522	-1.34899	-3.13286	0.0421303
H7BX88;P47934	CRAT	Carnitine O-acetyltransferase	2	165.627	123.372	156.59	170.04	117.777	152.831	114.529	123.709	106.79	113.434	211.811	130.846	170.196	135.78	130.43	200.469	147.199	130.883	142.99	119.443	-0.212389	-0.888311	-1.53327	0.281573	0.080043	0.294052	0.472422	0.766564	0.0183799	0.0775528	0.118497	0.939845
O35449	PRRT1	Proline-rich transmembrane protein 1	2	150.019	111.666	122.633	200.016	207.766	75.1011	124.216	76.5849	138.829	172.461	50.4999	46.5197	52.3384	62.4241	81.6332	62.2973	61.7006	148.416	81.1252	55.3223	-0.420111	-0.829084	-1.52779	0.283601	-1.42385	-1.72764	-6.77729	0.00214265	-0.983547	-1.40755	-3.47464	0.0284739
D3Z4B2;Q9CWZ7	NAPG	Gamma-soluble NSF attachment protein (Fragment)	6	1668.91	1575.6	1738.2	1515.16	1706.02	1307.89	1722.64	1431.37	1354.41	1460.1	1527.72	1409.09	1552.01	1462.32	1531.57	1127.44	1393	1125.15	1324.17	1144.34	-0.126574	-1.08604	-1.52315	0.285263	-0.113045	-1.24447	-1.62038	0.290664	-0.427339	-1.68354	-4.37809	0.0106371
Q68FL0	SLC8A1	Slc8a1 protein	4	680.269	623.023	622.747	692.904	660.598	478.721	588.304	656.006	569.97	611.444	532.905	585.75	479.849	567.839	600.266	711.715	664.969	330.492	718.184	756.765	-0.153546	-0.966565	-1.51953	0.286686	-0.249156	-1.47783	-2.9463	0.0685375	-0.14739	-0.408762	-0.677361	0.654119
P16125	LDHB	L-lactate dehydrogenase B chain	13	7039.02	6806.86	7319.35	7270.51	6774.64	7467.79	6362.95	5786.43	6641.92	5860.39	9473.69	9717.52	7949.2	7335.77	7541.03	8646.28	7946.31	7089.18	8118.78	5832.52	-0.135303	-1.03002	-1.51687	0.287626	0.245616	1.34308	2.57581	0.105663	0.0931323	0.598871	0.839902	0.58108
Q60625	ICAM5	Intercellular adhesion molecule 5	5	571.377	456.577	658.99	601.421	604.437	297.018	237.259	511.834	623.411	587.031	128.32	195.326	277.898	285.072	469.013	203.32	335.945	472.686	326.041	301.827	-0.413479	-0.821258	-1.5097	0.28961	-1.19981	-1.52019	-4.19377	0.0185862	-0.889183	-1.55862	-4.38465	0.0105612
P70202	LXN	Latexin	2	171.254	193.834	162.159	170.41	166.034	146.837	135.452	170.655	152.082	157.06	99.4064	142.138	177.675	138.989	162.389	225.917	274.06	290.639	283.744	336.974	-0.133937	-1.02956	-1.5091	0.28961	-0.279467	-1.05429	-1.95982	0.198666	0.701305	1.71934	5.71994	0.00357492
Q9D328	TMEM35	Transmembrane protein 35	3	848.141	1019.07	796.273	712.544	678.678	793.128	868.195	689.894	362.334	572.729	883.355	1066.79	829.577	836.929	740.077	945.355	950.927	1047.38	660.666	753.254	-0.319929	-0.832908	-1.50895	0.28961	0.118903	0.656195	1.02712	0.509148	0.0688286	0.349018	0.517145	0.736894
Q9QXX4	SLC25A13	Calcium-binding mitochondrial carrier protein Aralar2	1	1496.09	1547.79	1503.78	1522.34	1532.25	1289.19	1471.91	1396.3	1384.45	1272.27	1653	1750.31	1566.61	1826.77	1667.21	1261.05	1267.88	1599.9	1108.07	1356.2	-0.105409	-1.31363	-1.50494	0.290811	0.171131	1.45549	2.36968	0.128586	-0.2149	-1.26614	-2.11667	0.146247
O35215	DDT	D-dopachrome decarboxylase	3	271.275	328.355	315.89	318.287	331.421	174.987	258.36	128.994	335.475	354.93	508.818	366.293	326.336	596.02	403.221	144.896	330.775	138.947	371.672	138.094	-0.377727	-0.819295	-1.49813	0.293505	0.473903	1.31591	2.88718	0.0738019	-0.622489	-1.05854	-2.11635	0.146247
P35802	GPM6A	Neuronal membrane glycoprotein M6-a	9	3858.16	4421.34	4372.01	4347.57	4970.82	3144.49	3909.69	4651.48	4252.72	2856.32	2721.67	3199.99	4401.66	3952.51	4261	3647.29	3477.1	5338.02	3413.52	3930.34	-0.213424	-0.86543	-1.49395	0.294968	-0.253991	-0.995486	-1.80306	0.23652	-0.162727	-0.763693	-1.2171	0.410444
Q9ERL9	GUCY1A3	Guanylate cyclase soluble subunit alpha-3	1	91.7986	59.0873	80.4007	82.4117	81.9778	93.2057	55.4537	80.4249	76.7962	35.4162	75.4759	71.1176	76.5382	78.3791	85.6237	52.681	42.1536	28.0237	46.1288	50.7887	-0.356389	-0.817282	-1.48851	0.296949	-0.025489	-0.15946	-0.231199	0.8888	-0.799768	-1.61715	-4.79894	0.00707159
P47199	CRYZ	Quinone oxidoreductase	1	52.718	52.0329	44.2623	55.5657	50.0647	46.5648	26.5649	66.3585	58.312	47.1351	92.7138	66.135	94.4969	77.5383	87.8729	26.2543	23.4975	29.7504	28.7445	38.0542	-0.293053	-0.828076	-1.48734	0.297226	0.700848	1.73527	6.23959	0.00309395	-0.722103	-1.69574	-5.48325	0.00403157
Q9QZ23	NFU1	NFU1 iron-sulfur cluster scaffold homolog, mitochondrial	3	278.132	234.732	287.494	281.228	254.623	268.173	259.972	201.511	185.295	243.019	365.113	273.443	206.485	280.709	367.898	243.727	271.36	201.95	307.76	288.32	-0.180738	-0.89149	-1.48433	0.298022	0.14545	0.552965	0.910275	0.563255	-0.0358301	-0.173661	-0.257881	0.869879
Q9EPR5	SORCS2	VPS10 domain-containing receptor SorCS2	8	996.776	1108.98	1193.58	863.843	809.584	930.939	1050.79	783.724	678.422	746.004	959.677	1126.49	818.357	659.176	711.19	1137.86	1347.67	843.205	1012.65	688.707	-0.203616	-0.867542	-1.48426	0.298022	-0.214598	-0.819637	-1.41908	0.352809	-0.0211976	-0.0814161	-0.126605	0.935632
P54822	ADSL	Adenylosuccinate lyase	1	69.7198	102.576	53.771	95.6648	79.147	76.4716	59.247	86.1959	68.6708	51.0523	91.1658	129.306	139.332	68.0086	85.0344	153.09	101.084	90.3678	132.619	141.709	-0.293486	-0.825036	-1.48145	0.299116	0.335292	0.791973	1.42459	0.350635	0.669721	1.38566	3.25964	0.0360765
Q9ERR1;Q9ERR1-2	NDEL1	Nuclear distribution protein nudE-like 1	1	72.4086	87.0649	91.0023	88.0436	101.531	71.0253	69.1966	81.4666	95.9664	86.1193	59.5923	50.3255	64.653	54.1627	63.8943	57.7357	70.0173	51.6706	85.6527	82.0213	-0.16859	-0.907161	-1.48073	0.299245	-0.593947	-1.71898	-5.72787	0.00452613	-0.311356	-1.19757	-2.27236	0.121201
B2RQ80;B9EKN8;E9PUL9;P83510	TNIK	Tnik protein	7	466.831	661.923	703.391	612.993	700.614	488.563	539.16	525.909	515.31	618.117	384.994	536.814	440.659	451.751	588.743	557.901	530.446	701.209	454.078	541.758	-0.187522	-0.87211	-1.46601	0.305518	-0.387258	-1.27735	-2.6769	0.0939537	-0.220247	-0.872912	-1.48357	0.309817
P97427	CRMP1	Dihydropyrimidinase-related protein 1	26	44510.5	41901.1	42785.3	41486.6	48462.4	38165.9	43038.5	43764	43033.1	49112.5	38928.6	35721.6	42523.8	42686.2	47639.4	37802.5	40619.4	46752.5	51945.7	42453.3	-0.114771	-1.11245	-1.46201	0.306986	-0.122151	-0.921271	-1.37029	0.371878	-0.0273171	-0.220534	-0.272918	0.861336
P34884	MIF	Macrophage migration inhibitory factor	4	3703.78	3663.07	3340.88	3129.01	3174.55	3121.74	3270.29	2631.87	3279.32	2901.79	3036.62	2645.54	2825.52	2173.78	2957.76	2793.01	2933.58	3788.03	3307.32	2603.16	-0.126954	-1.01824	-1.45865	0.308156	-0.314106	-1.43882	-3.08752	0.0583357	-0.151343	-0.824651	-1.2702	0.38949
G3XA53;Q63912	OMG	Oligodendrocyte myelin glycoprotein	3	454.755	723.122	744.487	680.997	549.327	433.185	762.045	379.998	543.366	440.985	1181.5	1347.86	980.485	1004.45	743.596	910.576	1161.56	357.971	862.563	464.566	-0.291669	-0.813414	-1.45739	0.308543	0.742136	1.50137	3.94349	0.0242184	0.100143	0.196909	0.329132	0.833125
Q80ZJ1	RAP2A	Ras-related protein Rap-2a	2	240.784	300.618	291.074	295.569	311.631	244.324	280.308	222.49	274.301	242.734	178.446	222.598	236.932	248.344	349.584	271.736	328.786	233.276	232.349	335.079	-0.145982	-0.939438	-1.45605	0.308753	-0.23705	-0.872444	-1.53866	0.314908	-0.0529892	-0.254688	-0.380386	0.807245
A2AQ17;Q9CWX2	NDUFAF1	Complex I intermediate-associated protein 30, mitochondrial	2	108.587	73.2316	89.7215	94.0364	80.535	102.457	59.2812	75.386	103.154	34.7692	34.2521	35.2455	72.7269	86.1134	56.3857	80.9625	48.7914	62.5203	157.045	65.4227	-0.400669	-0.795611	-1.45283	0.30997	-0.74048	-1.31169	-2.97692	0.0662416	-0.172243	-0.391098	-0.658008	0.664341
A2APX3;P21460	CST3	Cystatin-C (Fragment)	1	35.0596	24.2902	35.7869	52.8421	39.7173	29.2017	42.9256	39.5304	40.7143	39.555	78.5872	51.161	59.0404	41.7499	47.3405	97.4925	76.9879	46.2247	94.642	82.0637	-0.192906	-0.857962	-1.45163	0.310002	0.555103	1.37813	3.19243	0.0533093	1.15252	1.66953	5.6424	0.00362953
P42669	PURA	Transcriptional activator protein Pur-alpha	1	375.516	314.292	412.31	363.717	393.741	333.165	292.411	272.998	286.993	405.534	190.115	294.109	329.821	413.585	408.651	311.151	321.233	253.079	328.695	371.244	-0.18361	-0.866379	-1.44955	0.310784	-0.218335	-0.655879	-1.1258	0.468162	-0.246351	-1.07561	-1.88742	0.193413
A2AWA9	RABGAP1	Rab GTPase-activating protein 1	3	167.09	177.235	168.671	152.199	190.509	81.0272	219.963	103.418	109.675	177.234	169.461	138.005	162.32	106.216	130.327	282.266	231.715	230.624	262.839	177.144	-0.351652	-0.798431	-1.44809	0.311055	-0.287291	-1.14954	-2.1939	0.15675	0.45636	1.53965	3.7116	0.0215037
A3KGU5;E9Q447	SPTAN1	Spectrin alpha chain, non-erythrocytic 1	133	36686.4	35875.7	41558.2	52035.3	53992.6	28325.5	32168.3	41262.4	46561.7	49489.3	21258.9	23508.4	25290.9	35610.5	35533.4	21344.3	25220.8	21137.1	25904.3	21275.4	-0.261295	-0.816747	-1.44732	0.311134	-0.687794	-1.45444	-3.6389	0.0327532	-0.93883	-1.73931	-6.51254	0.00224685
Q3UPL0;Q3UPL0-2	SEC31A	Protein transport protein Sec31A	4	277.886	330.636	340.798	247.832	228.938	299.002	233.068	260.53	142.527	228.821	331.735	374.745	381.311	263.092	246.812	382.105	326.017	433.911	377.696	361.37	-0.279351	-0.811245	-1.44703	0.311134	0.171772	0.641368	1.07337	0.491846	0.402847	1.41709	3.08218	0.044124
P26443	GLUD1	Glutamate dehydrogenase 1, mitochondrial	26	12000.1	12186.1	11904.4	10488.1	9675.85	10792.8	10522	10620.2	10679.1	9771.36	11802.5	11209.4	11858.9	10439.4	10265.2	8517.28	9009.11	8044.11	7625.69	6959.23	-0.123769	-1.02177	-1.44367	0.312319	-0.0241311	-0.22427	-0.283713	0.856032	-0.477437	-1.72732	-4.94717	0.00602984
Q791T5;Q791T5-2	MTCH1	Mitochondrial carrier homolog 1	6	717.929	806.935	819.384	723.349	435.919	600.752	560.088	680.567	598.43	299.954	633.615	792.894	781.064	669.112	441.353	716.635	730.904	869.068	553.172	230.021	-0.344646	-0.788693	-1.42623	0.319488	-0.0741039	-0.220081	-0.358843	0.82147	-0.319997	-0.570119	-0.996515	0.508309
A2ALV3;Q62420	SH3GL2	Endophilin-A1	13	2248.43	2106.35	1997.07	2272.2	2380.48	1645.18	1681.26	1799.98	2190.88	2278.07	1572.5	1377.66	1661.94	2112.82	2275.18	1377.4	1617.47	1588.67	1942.01	1171.15	-0.166846	-0.87167	-1.42308	0.320598	-0.299124	-1.09119	-2.06705	0.177189	-0.534157	-1.5401	-3.88529	0.0176597
Q8CIN4	PAK2	Serine/threonine-protein kinase PAK 2	2	222.275	159.065	172.929	179.899	267.908	152.408	115.24	169.107	197.09	176.986	131.32	108.977	153.279	153.627	164.177	133.984	143.539	160.396	226.863	124.725	-0.259573	-0.800476	-1.41504	0.323683	-0.473848	-1.27548	-2.74119	0.0866456	-0.348925	-0.953149	-1.76259	0.224589
Q8R066	C1QTNF4	Complement C1q tumor necrosis factor-related protein 4	1	148.837	176.687	123.693	127.685	85.3365	146.445	110.472	107.572	84.3606	78.8004	108.354	146.975	101.984	91.3477	80.7732	174.115	196.41	141.157	114.352	72.6874	-0.298445	-0.788109	-1.41006	0.325494	-0.317921	-0.865311	-1.57193	0.304549	0.052469	0.123591	0.203655	0.898614
Q99M87;Q99M87-2;Q99M87-3	DNAJA3	DnaJ homolog subfamily A member 3, mitochondrial	3	454.489	598.515	567.972	559.385	504.558	410.352	456.765	484.572	498.776	517.799	565.246	659.342	556.82	605.1	616.016	579.214	487.632	437.536	403.498	18.5996	-0.144884	-0.903046	-1.40499	0.327132	0.166084	1.10191	1.79957	0.237436	-1.12715	-0.751368	-1.3921	0.341989
O35604	NPC1	Niemann-Pick C1 protein	1	77.8248	71.3829	71.7312	52.6877	59.824	50.2736	66.559	58.889	35.3072	84.0623	62.5127	79.4276	88.418	43.1672	34.6776	40.7034	45.1935	81.6585	57.6366	70.5856	-0.337557	-0.778761	-1.40411	0.327348	-0.196467	-0.441169	-0.74603	0.63846	-0.143849	-0.41635	-0.687378	0.649407
P62141	PPP1CB	Serine/threonine-protein phosphatase PP1-beta catalytic subunit	9	2481.19	2617.14	2603.56	2562.76	2773.81	2304.32	2242.3	2402.26	2601.8	2226.66	2180.48	2437.17	2825.64	2739.67	2854.39	2241.75	2131.15	2478.33	1866.53	2026.77	-0.108912	-1.09339	-1.40154	0.328413	0.00436148	0.0354949	0.047221	0.978323	-0.288521	-1.60606	-3.23277	0.0373224
J3QQ22;Q8BKX6	SMG1	Serine/threonine-protein kinase SMG1	2	932.158	848.472	870.066	770.02	775.824	566.37	809.563	774.827	837.434	707.536	937.885	831.217	826.686	632.815	783.197	850.899	753.929	809.87	718.71	291.322	-0.156822	-0.872747	-1.3997	0.32911	-0.0634463	-0.45385	-0.644015	0.68942	-0.42373	-0.922364	-1.72841	0.23363
Q8R1T1	CHMP7	Charged multivesicular body protein 7	1	73.9669	85.0268	54.5048	81.5891	73.2596	80.9007	52.8908	72.3939	52.4323	75.2521	67.2627	76.5178	87.5385	93.6348	79.6115	75.6529	87.6575	47.3062	123.487	55.917	-0.235888	-0.800467	-1.3987	0.329163	0.136099	0.593164	0.963401	0.539395	0.069099	0.169384	0.278757	0.859211
Q9CQ62	DECR1	2,4-dienoyl-CoA reductase, mitochondrial	3	483.542	512.596	441.024	364.933	275.666	522.78	399.054	218.454	232.675	242.908	396.478	481.476	500.233	350.671	348.82	367.73	394.111	438.788	340.449	355.852	-0.368088	-0.772406	-1.39833	0.329163	0.0304609	0.10664	0.170585	0.921012	-0.125096	-0.486774	-0.776009	0.607178
Q9ET30	TM9SF3	Transmembrane 9 superfamily member 3	2	199.716	206.38	226.184	285.21	186.929	154.923	188.244	222.816	224.895	93.375	178.381	252.249	308.901	294.084	217.205	321.766	219.663	329.667	209.452	343.782	-0.335627	-0.774772	-1.39551	0.330096	0.18072	0.612078	1.03063	0.508049	0.352519	1.00492	1.87915	0.194903
Q3TYX3	SMYD5	SET and MYND domain-containing protein 5	1	46.1946	35.3802	57.5648	59.4318	72.2361	41.0832	65.4431	61.9312	49.9004	30.1462	59.5595	79.9414	59.1085	78.435	74.8327	68.9371	58.1255	83.7066	75.1035	74.6795	-0.30672	-0.776601	-1.39031	0.332047	0.396366	1.16543	2.34353	0.131909	0.508004	1.40817	3.22089	0.0378371
Q922Q4	PYCR2	Pyrroline-5-carboxylate reductase 2	2	308.106	304.28	288.739	230.418	219.747	265.597	235.381	253.62	219.494	183.272	264.466	292.104	281.891	228.699	203.852	233.301	183.395	255.328	147.633	151.484	-0.183928	-0.829291	-1.38985	0.332047	-0.0739821	-0.354432	-0.55089	0.727503	-0.495731	-1.37094	-3.05921	0.0455694
B1AZP2-2	DLGAP4	Isoform 2 of Disks large-associated protein 4	2	96.7172	103.463	91.5602	92.1213	148.082	107.855	74.8079	92.2168	81.2626	100.966	75.1538	32.165	52.8345	83.0107	64.834	84.0127	78.6101	99.619	90.3973	124.177	-0.215805	-0.804899	-1.38898	0.332047	-0.843214	-1.4153	-3.47958	0.0388811	-0.118098	-0.440171	-0.703432	0.642462
Q6ZWZ4	RPL36	60S ribosomal protein L36	2	761.542	734.371	829.661	663.925	573.301	767.001	566.73	617.813	583.341	571.2	866.472	815.376	845.638	635.751	550.477	755.121	811.089	1044.26	694.612	897.452	-0.16728	-0.848145	-1.38848	0.332071	0.0509123	0.220824	0.345636	0.827559	0.198107	0.880961	1.45921	0.317106
Q8C078;Q8C078-2;Q8C078-3;Q8C078-4;Q8C078-5	CAMKK2	Calcium/calmodulin-dependent protein kinase kinase 2	1	28.7466	35.6684	23.1993	36.4922	64.1378	29.1541	28.4295	43.8742	34.8597	38.9204	27.7383	30.0009	54.142	49.1724	85.009	30.8374	25.5186	65.1789	55.9363	49.2011	-0.311505	-0.770599	-1.38	0.335026	0.327674	0.54121	0.938366	0.549714	0.359987	0.690347	1.22942	0.405092
B1ARA3;B1ARA5;P61255	RPL26	60S ribosomal protein L26 (Fragment)	2	1270.14	1090.74	1196.15	901.734	942.66	1150.84	753.048	966.496	802.703	907.961	1321.54	1405.95	1402.82	1133.78	967.755	1590.13	1480.92	1612.14	1351.74	1954.97	-0.189259	-0.813527	-1.37203	0.338648	0.228453	1.02636	1.83108	0.228507	0.566495	1.6041	4.34125	0.010993
P70168	KPNB1	Importin subunit beta-1	20	2955.2	3635.16	2692.17	2412.35	2483.56	2572.95	2528.73	2438.68	2450.16	2374.88	2797.69	2766.79	2746.32	2644.07	2796.91	3119.66	3020.68	3508.58	2934.06	2598.95	-0.142858	-0.880844	-1.3693	0.339416	-0.0170885	-0.117356	-0.165537	0.923956	0.105978	0.570466	0.848675	0.576718
Q0VE82	CPNE7	Copine-7	1	56.7664	62.1955	57.8778	65.4684	63.6448	82.551	35.1747	85.2793	51.1133	29.1757	53.9274	64.0718	27.2019	74.3671	55.0606	79.413	85.9812	94.818	94.8066	116.169	-0.379692	-0.756087	-1.3671	0.340276	-0.240951	-0.563545	-0.967849	0.536941	0.66425	1.81156	7.03952	0.00178383
A6MDD2;Q60673	PTPRN	Protein tyrosine phosphatase receptor type N	2	158.799	171.2	179.694	107.419	108.62	141.648	123.72	135.832	104.051	75.7548	129.349	114.126	106.843	96.7479	59.2643	113.574	122.065	266.148	113.296	65.1525	-0.280607	-0.769293	-1.36583	0.340472	-0.535848	-1.1571	-2.37975	0.127409	-0.196965	-0.373651	-0.634286	0.675273
A2ASL8;Q7TQ95	LNP	Limb and neural patterns, isoform CRA_c	2	187.593	196.934	273.618	207.583	276.455	146.742	192.964	166.77	203.925	243.513	144.928	164.945	142.388	161.656	190.462	195.765	214.344	231.535	231.326	308.107	-0.22669	-0.786054	-1.365	0.340675	-0.480695	-1.44862	-3.45102	0.040289	0.0528925	0.194529	0.305806	0.845898
P00493	HPRT1	Hypoxanthine-guanine phosphoribosyltransferase	8	1700.66	1873	1429.8	1814.49	1794.21	1364.65	1723.7	1264.42	1805.31	1291.11	1558.53	1481.33	1098.27	1803.46	1771.78	1920.19	1946.93	2140.04	3097.97	2594.52	-0.169521	-0.82903	-1.36384	0.341044	-0.156459	-0.647581	-1.0697	0.49187	0.421516	1.26277	2.6084	0.0779029
Q9D061	ACBD6	Acyl-CoA-binding domain-containing protein 6	1	366.422	413.896	448.975	525.131	66.2544	44.8273	39.3147	517.04	70.8866	508.081	402.19	500.962	408.554	432.751	550.6	617.012	592.278	90.5826	576.541	20.6587	-1.19807	-0.738637	-1.36005	0.342774	0.623803	0.699025	1.25802	0.41263	-0.516099	-0.306178	-0.528427	0.731973
Q8CGF6	WDR47	WD repeat-containing protein 47	4	645.056	650.931	684.279	829.502	729.222	624.338	431.641	652.348	692.587	631.114	579.021	625.686	639.574	528.9	794.638	683.583	699.507	826.04	595.445	348.475	-0.20693	-0.791118	-1.35563	0.344613	-0.167442	-0.797089	-1.32283	0.38769	-0.262324	-0.759866	-1.32586	0.367258
P56382	ATP5E	ATP synthase subunit epsilon, mitochondrial	1	317.14	260.618	243.51	236.875	185.627	124.782	239.506	279.696	237.204	112.525	182.03	215.319	176.061	241.488	161.34	164.57	98.561	97.564	173.297	239.566	-0.363412	-0.751264	-1.35428	0.345086	-0.330128	-1.11941	-2.16737	0.159998	-0.749525	-1.27146	-2.82312	0.0602505
P97390	VPS45	Vacuolar protein sorting-associated protein 45	9	434	729.435	577.287	1841.5	573.974	371.123	478.503	402.982	736.036	587.86	672.435	612.608	580.714	717.092	637.996	515.412	1605.66	549.194	2228.74	1877.02	-0.499953	-0.73988	-1.34734	0.348254	-0.163655	-0.283207	-0.475769	0.765741	0.637981	0.660347	1.19261	0.421484
Q8R555	CRTAC1	Cartilage acidic protein 1	3	431.055	534.203	386.333	383.048	327.497	272.549	582.142	252.815	342.356	232.354	896.059	965.263	642.238	687.868	517.028	689.749	676.832	363.165	572.702	192.479	-0.310691	-0.753372	-1.34565	0.348911	0.831268	1.58089	4.57473	0.012105	0.118758	0.224975	0.377347	0.808643
Q9CY73	MRPL44	39S ribosomal protein L44, mitochondrial	2	59.393	61.7628	53.5319	69.9883	69.5421	71.1919	38.7375	83.1603	45.0959	59.7659	72.6056	63.1575	90.7431	43.8104	67.148	44.4259	60.5545	41.6074	45.5458	65.7252	-0.248261	-0.765122	-1.34153	0.350614	0.0626168	0.22639	0.36274	0.819654	-0.233042	-0.951476	-1.63857	0.260249
F6RJV6;Q9JJK2	LANCL2	LanC-like protein 2 (Fragment)	8	372.521	543.143	446.464	472.434	512.355	306.04	370.262	417.304	481.463	428.551	415.784	373.165	313.032	253.126	332.18	634.159	571.686	607.564	627.666	472.198	-0.1899	-0.794147	-1.3407	0.35082	-0.470446	-1.39772	-3.21018	0.0524177	0.272971	1.22557	2.24817	0.1248
A0A087WPP8;A0A087WRS3;P62484;Q6AXD2;Q6AXH6	ABI2	Abl interactor 2	6	534.927	589.201	558.027	573.647	701.555	413.676	393.164	537.422	535.964	664.99	389.69	362.275	518.508	592.095	765.031	464.331	536.09	397.179	559.024	523.021	-0.206168	-0.777009	-1.33032	0.355631	-0.216938	-0.649895	-1.11453	0.472993	-0.302481	-1.26493	-2.41235	0.101074
A2AFG8;Q6PGJ3	L1CAM	Neural cell adhesion molecule L1	11	2628.1	2494.43	2567.42	2461.96	2691.15	1714.21	2317.68	2265.17	2635.02	2451.91	1930.08	1980.72	2157.95	2428.94	2436.96	2038.13	2586.25	2734.09	2289.4	2670.56	-0.148384	-0.834905	-1.32413	0.358232	-0.226815	-1.35754	-2.53379	0.110644	-0.0717235	-0.565038	-0.722183	0.632697
Q9DCN2;Q9DCN2-2	CYB5R3	NADH-cytochrome b5 reductase 3	13	2374.45	2733.31	3057.64	2694.69	2760.52	2527.17	2658.37	2444.56	2245.16	2323.77	3292.97	3606.18	4125.08	3882.35	3705.99	2736.77	3049.18	2225.56	2404.28	2843.1	-0.117988	-0.92693	-1.31803	0.360808	0.461962	1.68972	4.96363	0.00876425	-0.046786	-0.312298	-0.421577	0.787645
P35278;Q8C266	RAB5C	Ras-related protein Rab-5C	7	4168.27	4218.71	4207.05	3793.37	4229.68	3919.83	4026.52	3746.78	3764.86	3452.22	3742.2	4108.15	4223.55	3883.91	3921.25	4655.97	4439.04	5335.54	4262.3	4956.73	-0.0951573	-1.15523	-1.31666	0.361306	-0.042787	-0.687596	-0.645381	0.688869	0.198319	1.45689	2.29987	0.117686
D3Z3S1;Q9WUQ2	PREB	Prolactin regulatory element binding, isoform CRA_b	2	273.703	331.437	299.292	316.308	273.82	261.527	359.945	249.268	95.4226	243.528	438.797	421.836	400.192	396.898	291.446	132.073	353.79	292.567	215.582	249.603	-0.382994	-0.728277	-1.31113	0.363587	0.386912	1.38681	3.0596	0.060343	-0.334987	-0.82835	-1.49476	0.306666
P27601	GNA13	Guanine nucleotide-binding protein subunit alpha-13	3	331.377	281.596	310.286	188.505	234.884	222.171	189.481	242.094	271.588	200.573	198.857	252.106	211.849	219.794	236.83	344.701	315.392	311.96	217.863	271.765	-0.20549	-0.764986	-1.3088	0.364136	-0.229619	-0.935262	-1.65292	0.282078	0.128797	0.49251	0.788205	0.603468
Q61102	ABCB7	ATP-binding cassette sub-family B member 7, mitochondrial	1	72.0262	54.5283	75.8104	67.6354	70.7281	39.0905	59.0734	77.6461	81.6182	62.1932	32.172	36.9823	34.2808	32.7276	38.0622	61.9319	50.6471	67.5434	58.2167	55.3549	-0.232098	-0.752627	-1.30835	0.364141	-0.978419	-1.7886	-7.99955	0.000795571	-0.149605	-0.74484	-1.16357	0.434746
G3UXG7;P67871	CSNK2B	Casein kinase II subunit beta	1	183.668	149.844	173.352	155.376	153.652	176.958	177.562	105.015	105.589	132.635	155.941	111.869	118.579	96.4999	107.021	153.225	148.076	253.239	170.165	151.973	-0.20886	-0.761993	-1.30677	0.36476	-0.483009	-1.52837	-3.87036	0.026001	0.0799253	0.345794	0.532352	0.729505
Q8BXZ1	TMX3	Protein disulfide-isomerase TMX3	1	208.526	180.869	180.383	188.631	162.123	155.135	194.437	177.547	141.387	144.292	175.078	195.051	179.151	184.688	146.299	134.475	153.662	131.664	146.241	133.869	-0.141883	-0.829261	-1.29852	0.369032	-0.0547687	-0.389082	-0.550396	0.727551	-0.388077	-1.71294	-4.3164	0.0113565
P56371	RAB4A	Ras-related protein Rab-4A	2	138.247	135.947	150.93	177.984	187.665	119.239	179.598	63.5733	150.823	129.173	48.6853	97.6131	54.5312	85.1965	89.2404	98.1842	124.076	144.776	126.862	167.97	-0.318423	-0.724498	-1.29106	0.372455	-1.12311	-1.63991	-5.2918	0.00648599	-0.25576	-0.840451	-1.46795	0.314416
A2A9R6;A2A9R8;A2A9S0;A2A9S2;Q61701;Q8BVA9	ELAVL4	ELAV-like protein 4	6	1326.67	1270.53	1345.63	1225.8	1165.98	1300.97	1109.75	1061.17	1091.84	1067.44	947.255	984.816	767.644	722.318	793.98	1235.62	1140.36	1402.44	802.473	949.976	-0.113483	-0.923979	-1.29099	0.372455	-0.574128	-1.75143	-6.11549	0.00345779	-0.224141	-1.01741	-1.73515	0.232294
Q8C0M9	ASRGL1	Isoaspartyl peptidase/L-asparaginase	1	77.657	74.1211	67.6897	76.2826	59.9675	77.4646	82.0574	49.4	56.2164	64.5755	55.9742	62.5019	82.5652	72.2924	51.3276	50.0246	79.2997	92.6877	92.3785	32.4744	-0.220876	-0.745085	-1.28686	0.374501	-0.154738	-0.691911	-1.13771	0.463116	-0.0802824	-0.158967	-0.265139	0.865079
D3Z6I8	TPM3	Tropomyosin alpha-3 chain	12	2103.62	2219.96	2029.02	2709.15	2920.64	2168.44	2237.34	1583.63	1537.26	2567.58	3187.16	3222.85	2484.36	2984.63	3059.45	2591.74	2748.16	1361.58	4150.43	3220.09	-0.220577	-0.742487	-1.28201	0.376419	0.338207	1.29645	2.67367	0.0943278	0.154175	0.340741	0.571506	0.710503
O35295	PURB	Transcriptional activator protein Pur-beta	1	103.815	114.691	108.84	129.915	131.695	75.6891	103.821	73.7965	152.478	104.214	129.21	150.782	189.149	184.269	155.998	114.385	70.6484	78.6452	53.7296	60.8542	-0.242033	-0.733967	-1.28032	0.376612	0.451025	1.4437	3.3903	0.0426172	-0.644998	-1.40455	-3.32992	0.0329775
O88951	LIN7B	Protein lin-7 homolog B	1	151.272	80.9996	143.354	180.591	166.225	100.276	96.2421	70.7119	144.805	147.883	108.132	78.7506	46.3295	145.434	159.292	161.81	163.768	160.705	252.086	249.162	-0.334905	-0.715853	-1.27785	0.377178	-0.51045	-0.802272	-1.47095	0.335585	0.472565	0.972255	1.85965	0.198905
E9Q397;P15508;Q3UGX2	SPTB	Spectrin beta chain, erythrocytic	1	670.084	569.049	595.751	848.954	912.815	400.723	475.682	597.522	759.717	712.371	323.456	368.502	246.056	491.892	501.201	245.125	383.588	146.492	315.45	329.435	-0.274622	-0.718459	-1.26613	0.382899	-0.916832	-1.52102	-4.14225	0.01926	-1.42004	-1.64881	-5.48146	0.00403157
P27546;P27546-2;P27546-3	MAP4	Microtubule-associated protein 4	6	665.919	603.859	667.233	540.937	755.57	482.469	525.764	591.121	532.063	716.612	596.505	562.329	706.7	1050.91	1090.3	361.231	400.412	475.253	448.567	303.408	-0.159701	-0.775542	-1.26393	0.383658	0.263039	0.736473	1.29262	0.398988	-0.751179	-1.70053	-5.60013	0.00376653
G3X9K3	ARFGEF1	Brefeldin A-inhibited guanine nucleotide-exchange protein 1	2	54.6524	291.236	73.2754	287.143	54.6542	63.1822	80.1369	84.255	66.8755	78.435	210.785	73.5138	79.8789	80.2968	87.7426	60.0723	69.141	72.9357	77.3963	141.866	-0.628918	-0.695246	-1.26079	0.384942	-0.219612	-0.234773	-0.396358	0.804858	-0.455704	-0.496147	-0.869998	0.568833
Q6P5E4	UGGT1	UDP-glucose:glycoprotein glucosyltransferase 1	6	454.713	404.558	404.221	280.922	257.821	315.274	328.082	273.526	263.623	310.544	370.748	422.834	397.758	423.916	493.006	270.499	259.912	264.202	294.549	228.948	-0.193646	-0.743241	-1.25981	0.384997	0.268773	0.948765	1.7196	0.261748	-0.425199	-1.28895	-2.69326	0.0708684
Q71M36	CSPG5	Chondroitin sulfate proteoglycan 5	2	171.923	179.84	200.389	211.524	238.091	221.35	60.2628	142.088	180.186	197.107	178.463	172.008	172.339	274.601	277.185	120.908	232.248	225.048	151.165	163.047	-0.398029	-0.70102	-1.25836	0.385573	0.0874145	0.30613	0.494813	0.754645	-0.199656	-0.634431	-1.06728	0.476149
Q3TVK3;Q9Z2W0	DNPEP	Aspartyl aminopeptidase	2	395.975	330.396	261.726	291.232	355.642	291.575	289.605	263.514	297.12	280.716	386.395	326.344	338.462	350.016	386.092	346.369	351.141	288.908	424.676	320.072	-0.139373	-0.803159	-1.25683	0.385609	0.154136	0.805883	1.31302	0.390784	0.0762216	0.361242	0.545238	0.723444
Q8R2P8;Q99MN1	KARS	Lysine--tRNA ligase	3	395.653	344.36	359.033	297.263	269.248	334.666	376.236	131.478	235.029	289.869	368.27	395.537	305.968	378.867	352.817	426.614	354.214	372.219	303.437	278.2	-0.313503	-0.707401	-1.25654	0.385609	0.134959	0.723876	1.15383	0.456782	0.0453169	0.225241	0.333048	0.831388
E9PYH0;G3XA35;Q62059;Q62059-2	VCAN	Versican core protein	1	2288.06	2008.56	2489.65	2123.08	860.542	1960.51	1308.08	812.939	1377.22	1558.72	345.936	1178.86	1004.22	363.064	480.963	556.743	789.711	2966.06	648.358	155.652	-0.394449	-0.696863	-1.24963	0.388799	-1.61594	-1.48376	-3.97018	0.0236948	-1.46821	-1.11509	-2.33899	0.111414
A2ARS0	ANKRD63	Ankyrin repeat domain-containing protein 63	1	517.746	362.673	326.696	602.482	619.268	93.2148	435.917	658.692	726.819	26.573	704.882	484.659	56.1356	364.945	48.0765	37.3503	70.8137	413.17	146.007	371.719	-1.04401	-0.685743	-1.24705	0.389774	-1.20422	-0.852384	-1.60221	0.295101	-1.7177	-1.2311	-2.74563	0.0664208
Q7TRJ0	OLFR761	Olfactory receptor	1	54.9377	51.7826	36.6797	57.0752	43.0416	28.7481	54.7712	40.0173	35.5412	72.6985	32.4216	16.052	47.5848	35.8295	35.734	22.6532	23.0569	79.7996	42.1545	43.9214	-0.32453	-0.700282	-1.24521	0.390326	-0.628031	-1.19039	-2.50774	0.11261	-0.260248	-0.467411	-0.804313	0.596159
O35435	DHODH	Dihydroorotate dehydrogenase (quinone), mitochondrial	3	209.239	223.966	152.67	422.867	140.342	172.155	142.393	180.46	175.408	150.697	662.74	177.093	164.452	130.574	208.228	129.552	131.032	166.553	119.263	164.113	-0.333017	-0.698671	-1.24379	0.390886	0.0747946	0.0989775	0.165598	0.923956	-0.585588	-1.06388	-2.12326	0.145041
Q62425	NDUFA4	Cytochrome c oxidase subunit NDUFA4	3	1788.86	1983.99	1883.43	2133.24	1947.62	1641.85	1858.57	1796.53	1750.47	1739.69	2349.52	2685.67	2255.11	2285.4	2144.26	2001.07	2004.18	1911.7	1451.89	1645.62	-0.102918	-0.940514	-1.24162	0.391882	0.27809	1.50536	3.17583	0.0540003	-0.120932	-0.79042	-1.12955	0.447645
A2AKD7;Q61234	SNTA1	Alpha-1-syntrophin	1	54.3938	34.1739	56.114	76.1253	45.7415	46.2482	34.5735	54.0819	60.0997	59.5508	36.1015	33.09	59.5975	38.2102	17.0598	36.1093	60.1773	40.6511	88.7257	69.4937	-0.212148	-0.719348	-1.23494	0.394217	-0.615765	-1.17118	-2.44288	0.121122	0.189239	0.505612	0.850926	0.576495
D3Z5P0;Q5RJI5	BRSK1	Serine/threonine-protein kinase BRSK1	2	267.767	237.02	328.336	466.035	265.763	233.361	254.256	263.284	227.235	287.367	274.279	163.743	258.534	215.763	274.157	269.037	220.035	372.191	183.12	198.037	-0.225041	-0.712872	-1.23219	0.395305	-0.369477	-0.913206	-1.69429	0.269301	-0.338299	-0.810945	-1.46112	0.316397
P08113	HSP90B1	Endoplasmin	27	17545.7	18547.2	17372.7	17562.1	17480.7	18268.5	18536	14828	17756.7	16146.3	19215.6	19812	16886.4	17336.7	16979.8	20789.1	20531.8	18170.5	21856.1	20031.1	-0.106249	-0.902162	-1.23017	0.395715	0.00373164	0.0495474	0.051709	0.975953	0.18983	1.48392	2.26776	0.121781
P70232;P70232-2	CHL1	Neural cell adhesion molecule L1-like protein	4	243.509	171.69	225.825	161.117	223.814	125.684	149.759	187.853	127.285	264.513	75.4412	78.6416	79.9992	72.6167	93.7444	207.739	185.472	147.141	154.588	237.371	-0.26287	-0.698476	-1.22423	0.39805	-1.34692	-1.82669	-10.2625	0.000220296	-0.141319	-0.507763	-0.822926	0.587029
O88737	BSN	Protein bassoon	1	37.1666	47.8229	57.7897	86.0976	61.6838	40.6479	34.1731	74.8433	65.4836	54.9496	41.4314	53.8992	97.0307	49.9346	51.8745	52.2516	17.614	28.8811	118.939	57.2297	-0.258834	-0.698622	-1.22294	0.398394	-0.00380441	-0.0101941	-0.0166333	0.992146	-0.241889	-0.37063	-0.634505	0.675273
D3Z375;Q62048	PEA15;PEA15A	Astrocytic phosphoprotein PEA-15 (Fragment)	6	1543.42	1425.33	1268.12	1550.96	1698.43	1309.18	1337.96	912.647	1312.31	1565.81	1396.92	1295.48	1374.2	1538.83	2086.9	1766.97	1865.48	1927.98	2155.3	2093.22	-0.176049	-0.731672	-1.22078	0.399395	0.0438781	0.196643	0.305894	0.848205	0.393069	1.50166	3.36971	0.0314144
Q9QYB5;Q9QYB5-2	ADD3	Gamma-adducin	4	357.236	330.601	372.763	403.998	502.545	266.907	251.097	323.828	443.802	367.21	238.432	253.53	284.446	463.175	504.328	173.789	212.21	220.524	264.985	122.05	-0.216818	-0.707838	-1.218	0.400595	-0.216925	-0.565025	-0.96464	0.538824	-1.01771	-1.63261	-5.12561	0.00513432
B1AQF4;Q9D7X3	DUSP3	Dual-specificity protein phosphatase 3	1	102.409	112.216	111.096	95.4045	91.3597	40.717	41.8874	44.5665	373.497	44.99	67.1404	78.6653	66.6742	50.296	62.0924	131.022	126.197	158.308	139.507	114.361	-0.670847	-0.670492	-1.2111	0.403161	-0.67394	-1.63934	-4.97997	0.00876425	0.405239	1.60551	3.85812	0.0181178
F8WGD9;Q9D1E8	AGPAT5	1-acyl-sn-glycerol-3-phosphate acyltransferase epsilon	1	46.1593	31.3611	36.1441	47.618	52.731	66.2941	38.1938	39.9692	36.8379	33.0349	68.1354	46.1563	46.2552	36.5741	30.3829	35.3458	48.8563	76.7407	49.2963	58.1224	-0.239841	-0.692635	-1.20373	0.406078	0.0386295	0.123467	0.199277	0.905337	0.38687	0.984501	1.85431	0.200273
Q8R071	ITPKA	Inositol-trisphosphate 3-kinase A	2	65.0868	59.8344	207.775	121.446	116.929	61.3606	256.266	58.4168	40.3683	40.8989	32.7748	39.9948	28.8607	70.2783	71.6948	55.9941	51.2669	48.6082	148.372	157.163	-0.625865	-0.666771	-1.20244	0.406323	-1.19051	-1.34811	-3.18903	0.0533521	-0.324616	-0.435553	-0.754129	0.616719
P70333	HNRNPH2	Heterogeneous nuclear ribonucleoprotein H2	1	182.371	157.037	192.348	218.987	188.982	219.401	144.296	152.708	30.5408	191.25	182.388	103.509	119.084	170.948	176.645	228.783	164.115	177.465	146.292	150.87	-0.551535	-0.66615	-1.19881	0.407856	-0.340994	-0.996809	-1.8748	0.217043	-0.124956	-0.572304	-0.890515	0.559642
D3Z5I5;D3Z7F4;Q08509;Q3UGL1	EPS8	Epidermal growth factor receptor kinase substrate 8 (Fragment)	1	104.016	117.042	104.66	103.434	37.7335	86.259	107.8	60.1009	45.5509	56.1019	119.24	115.523	85.1867	106.4	96.6961	112.273	106.049	97.9394	73.5341	67.3387	-0.422144	-0.66977	-1.19855	0.407856	0.25011	0.509849	0.873795	0.579213	0.0842191	0.16173	0.270202	0.862809
D3Z7D3;F8WI56;Q8BWT5	DIP2A	Disco-interacting protein 2 homolog A	4	630.824	592.589	458.601	543.441	568.273	506.961	484.679	491.069	536.089	496.965	376.956	464.539	439.562	513.141	553.242	556.123	484.569	715.454	504.179	449.496	-0.112357	-0.833984	-1.19691	0.4084	-0.25062	-1.15257	-2.13896	0.164313	-0.0998068	-0.488895	-0.740393	0.622658
Q99MU3;Q99MU3-2;Q99MU3-5	ADAR	Double-stranded RNA-specific adenosine deaminase	1	1242.53	374.769	1454.89	83.3952	212.689	895.187	473.212	131.924	73.0172	42.3894	955.078	1355.93	1144.79	890.867	131.353	331.948	2929.57	1714.69	2005.94	2876.64	-1.1822	-0.661075	-1.19676	0.4084	0.772638	0.506906	0.884022	0.574208	1.89638	1.08414	2.2481	0.1248
P61804	DAD1	Dolichyl-diphosphooligosaccharide--protein glycosyltransferase subunit DAD1	2	680.047	716.682	662.444	482.481	553.686	516.831	729.279	537.117	454.426	482.951	696.22	782.661	566.154	468.266	597.421	616.227	640.836	665.207	327.049	499.514	-0.162576	-0.726108	-1.19369	0.409706	-0.000595971	-0.00276824	-0.00426224	0.998259	-0.247023	-0.758574	-1.31324	0.372964
E9Q7L0	OGDHL	Protein Ogdhl	7	748.843	840.88	760.185	692.118	685.284	586.259	769.025	868.891	572.943	501.358	914.662	828.452	737.955	802.161	811.069	503.631	470.411	460.858	315.203	474.762	-0.172422	-0.714753	-1.18922	0.411848	0.142459	1.23665	1.85455	0.222576	-0.804925	-1.73876	-6.24709	0.00275256
Q3UM45	PPP1R7	Protein phosphatase 1 regulatory subunit 7	12	2199.02	1878.93	2151.7	2056.23	2083.77	1511.39	1799.3	1694.21	2300.33	1933.71	1593.06	1615.42	1719.4	2163.43	2221.42	1923.28	1954.72	2114.06	2636.11	2242.79	-0.136363	-0.757592	-1.18835	0.412107	-0.154456	-0.785524	-1.28248	0.403302	0.0578207	0.347615	0.488713	0.750431
Q8C7X2	EMC1	ER membrane protein complex subunit 1	8	739.777	850.697	711.85	634.819	664.767	616.265	866.427	650.746	557.245	517.833	838.619	957.278	775.342	730.511	769.85	763.022	798.277	729.793	551.045	694.07	-0.153733	-0.73123	-1.18727	0.412302	0.182857	1.24346	2.10316	0.17098	-0.0728841	-0.499925	-0.676393	0.654312
Q8BL86	MBLAC2	Metallo-beta-lactamase domain-containing protein 2	3	137.751	134.344	218.518	222.03	195.088	121.059	131.08	175.502	164.522	148.269	166.457	189.933	117.653	204.435	172.218	236.78	171.639	224.779	235.972	292.106	-0.225129	-0.685994	-1.1843	0.413745	-0.073717	-0.223328	-0.36365	0.819505	0.369999	0.948435	1.7643	0.224144
Q91V64	ISOC1	Isochorismatase domain-containing protein 1	2	128.446	144.163	107.905	47.2412	109.264	139.903	92.672	85.5875	47.8926	45.25	266.807	240.54	171.803	156.755	143.978	201.071	180.371	241.01	104.987	125.754	-0.453771	-0.656612	-1.17483	0.417609	0.918625	1.34558	3.15289	0.0548352	0.714604	1.12019	2.30943	0.116131
Q8K3H0	APPL1	DCC-interacting protein 13-alpha	1	26.6981	47.7175	37.4588	45.9283	46.5915	29.5111	33.9011	59.6136	42.2933	41.324	39.3934	35.4062	51.6064	47.6495	34.2568	33.3534	26.5573	28.688	35.1839	46.0423	-0.227891	-0.678373	-1.17218	0.418944	0.01703	0.066092	0.104437	0.951944	-0.167007	-0.639338	-1.04436	0.486383
Q9WTX6	CUL1	Cullin-1	2	105.914	95.3059	111.723	94.7511	102.243	83.0129	105.197	103.24	91.2707	93.8241	69.8421	61.7823	83.1352	80.8099	90.107	82.2859	66.6621	131.771	123.385	93.7205	-0.107103	-0.831951	-1.17017	0.419568	-0.418763	-1.52933	-3.74995	0.0297008	-0.0434961	-0.155796	-0.245546	0.876572
Q60864	STIP1	Stress-induced-phosphoprotein 1	18	4387.61	4512.82	5017.92	4458.58	5016.13	4095.78	4420.41	3914.5	4513.31	4604.39	4320.1	4161.57	4398.91	4228.34	4257.31	4999.58	5045.75	4092.07	5849.54	5009.68	-0.093892	-0.926644	-1.16903	0.419802	-0.119348	-1.28234	-1.71049	0.263745	0.0941652	0.607931	0.852143	0.57614
P00405;Q7JCZ1	MT-CO2;MTCO2	Cytochrome c oxidase subunit 2	8	8178.15	8093.39	8433.56	8698.58	8120.72	8142.08	8034.64	8349.72	7034.74	7765.5	9453	9744.43	8967.56	9377.71	8499.02	7873.52	8043.15	7371.41	6093.52	7414.6	-0.088764	-0.983617	-1.1649	0.421513	0.144431	1.45429	2.11943	0.168142	-0.170719	-1.25783	-1.86617	0.197269
Q8BX70;Q8BX70-2;Q8BX70-3	VPS13C	Vacuolar protein sorting-associated protein 13C	1	91.6946	45.3992	51.722	61.5456	90.1738	50.4356	49.4437	45.1909	79.6302	76.4485	63.0463	55.3781	39.8476	28.059	49.4233	115.109	79.3186	105.435	150.518	103.615	-0.274357	-0.662933	-1.1618	0.423132	-0.538994	-1.00496	-1.95286	0.199981	0.774373	1.40953	3.42183	0.0299062
Q9D0Q7	MRPL45	39S ribosomal protein L45, mitochondrial	2	108.713	89.1423	79.6808	106.71	100.582	68.6633	112.211	88.5092	89.7651	84.5621	92.5541	106.896	106.165	100.393	97.0094	93.3871	76.2814	69.8207	90.2832	90.3642	-0.157292	-0.706936	-1.15658	0.425567	0.054956	0.387675	0.549593	0.727849	-0.165955	-0.885368	-1.39005	0.342818
P61226	RAP2B	Ras-related protein Rap-2b	5	697.883	827.269	931.3	884.001	1072.39	674.153	710.755	799.468	821.377	831.031	765.816	861.541	967.324	922.679	1013.97	716.893	937.055	595.937	742.907	948.333	-0.153394	-0.706515	-1.14997	0.429024	0.0604536	0.283667	0.440144	0.782891	-0.201381	-0.696385	-1.16964	0.431915
Q9CTY5	MICU3	Calcium uptake protein 3, mitochondrial	3	125.423	201.46	132.267	219.077	138.818	116.693	165.952	100.399	111.46	171.234	106.666	137.344	118.381	134.74	208.964	100.898	100.229	108.533	79.5247	184.461	-0.240236	-0.659008	-1.14302	0.432362	-0.20835	-0.571937	-0.974113	0.533619	-0.515858	-1.0547	-2.07982	0.153406
D3Z2D8;Q3TWI9	TMEM63B	CSC1-like protein 2 (Fragment)	1	40.1531	43.309	50.3171	45.7463	43.0408	32.4788	40.744	56.9374	49.7235	52.427	54.5514	57.16	38.6395	57.7017	33.472	61.7134	19.5489	37.9375	48.1861	51.8914	-0.16174	-0.689659	-1.13631	0.435044	0.0679538	0.251384	0.402375	0.801833	-0.0318763	-0.0820997	-0.134187	0.933025
E9PZM8;F7BX42	NPTXR	Neuronal pentraxin receptor	5	598.729	816.231	736.165	626.728	716.483	1680.46	388.897	305.269	425.472	357.529	387.585	545.781	1016.38	1044.39	1320.47	468.201	807.345	794.585	1272.86	728.687	-0.453988	-0.634027	-1.13033	0.437685	0.178631	0.34362	0.578438	0.71396	0.117155	0.308173	0.508484	0.740739
Q8K0G5	TSSC1	Protein TSSC1	1	89.3546	118.784	120.507	110.105	112.284	73.7738	78.3057	133.807	65.9035	135.706	124.122	146.177	103.194	133.943	104.101	90.4027	123.042	105.111	102.259	165.951	-0.240136	-0.645722	-1.11903	0.444206	0.139601	0.68119	1.09991	0.479416	0.0915601	0.343541	0.543408	0.723529
A2A432;A2A432-2;E9PXY1	CUL4B	Cullin-4B	1	35.272	34.0989	47.6246	41.5616	42.2386	43.8344	39.6063	52.9958	35.2254	42.9353	40.7671	40.1507	37.0088	36.6122	30.6908	25.8929	30.7935	48.9395	42.8808	44.602	-0.131834	-0.710537	-1.11477	0.446338	-0.138275	-0.767224	-1.2227	0.427702	0.00577907	0.0229024	0.035393	0.981962
Q03141;Q03141-2;Q03141-3	MARK3	MAP/microtubule affinity-regulating kinase 3	2	54.6525	74.2322	78.0586	74.8072	87.023	58.6332	27.8509	98.5497	82.7683	71.8405	74.7566	66.6301	93.1191	100.741	78.4907	61.0128	53.4938	31.2225	39.7568	40.0119	-0.314091	-0.632773	-1.11394	0.446595	0.159808	0.712223	1.17623	0.445306	-0.664617	-1.34879	-3.09821	0.0433438
B1ATY1	ACTG1	Actin, cytoplasmic 2	2	731.713	724.961	776.007	755.91	906.565	602.278	573.485	811.803	772.503	706.887	648.081	589.922	809.954	920.619	893.883	780.485	712.902	842.256	900.045	958.138	-0.143916	-0.691958	-1.11296	0.446936	-0.0237633	-0.101598	-0.158624	0.927637	0.0709543	0.372739	0.547824	0.722256
Q9CQM5	TXNDC17	Thioredoxin domain-containing protein 17	2	285.404	322.78	233.887	233.372	307.89	213.192	462.406	168.003	132.583	211.787	319.207	315.717	247.268	323.695	350.625	394.445	371.338	361.451	449.592	341.261	-0.310975	-0.631001	-1.11007	0.44822	0.186932	0.911042	1.54542	0.312776	0.470559	1.57388	3.92272	0.0171332
D3YZU1;D3YZU4;D3YZU5	SHANK1	SH3 and multiple ankyrin repeat domains protein 1	1	60.476	39.4689	55.2736	72.9608	75.7971	29.2028	51.3738	69.0462	67.7167	68.7898	39.3219	27.906	65.5213	45.6883	43.8568	29.0334	15.5293	38.51	43.2502	41.1473	-0.254989	-0.637286	-1.10882	0.448735	-0.483432	-1.23064	-2.5941	0.103452	-0.82693	-1.46988	-3.76545	0.0201813
Q3TCD4;Q9WUR2;Q9WUR2-2	ECI2	Enoyl-CoA delta isomerase 2, mitochondrial	1	102.344	114.757	105.768	99.7175	100.822	127.051	95.2936	88.3929	67.3901	99.8758	104.928	147.994	71.3461	92.2546	63.7697	100.776	120.984	63.3491	67.7292	80.5461	-0.164343	-0.665071	-1.10113	0.453066	-0.193409	-0.562742	-0.95293	0.54439	-0.276255	-0.880025	-1.56016	0.284411
D3YYH0;F8SLP9;F8SLQ3;Q8C437;Q8C437-3	PEX5L	PEX5-related protein	1	80.6812	99.3875	125.87	129.432	132.331	80.9139	89.1252	122.617	105.133	98.4126	50.999	57.5344	60.1985	36.9214	86.685	50.8052	60.3507	71.3353	54.4659	81.7383	-0.177407	-0.654302	-1.09696	0.454546	-0.993146	-1.55873	-4.45295	0.0139481	-0.78548	-1.61777	-4.78917	0.00710042
A4GZ26;D3Z5I6;E9QAD8;Q5DU25	IQSEC2	ARF6 guanine nucleotide exchange factor IQArfGEF	4	316.476	242.767	337.218	556.682	449.424	500.792	208.682	242.542	256.504	286.748	479.503	112.772	354.81	206.777	420.79	548.978	491.523	266.352	206.077	400.502	-0.309814	-0.62195	-1.09286	0.455052	-0.377817	-0.541035	-0.941118	0.548448	-0.0412817	-0.0806714	-0.134309	0.933025
A2ASF9;F6X0V1;Q5I7S8;Q61481;Q61481-2;Q8BRR9;Q9JLL9	PDE1A	Calcium/calmodulin-dependent 3',5'-cyclic nucleotide phosphodiesterase 1A	2	60.1777	140.643	106.787	126.659	175.997	42.9184	69.3797	96.6105	132.082	136.469	56.4386	80.7123	78.3938	146.114	164.066	35.3859	35.3894	73.0313	45.8197	72.4949	-0.393977	-0.614421	-1.08821	0.457196	-0.2526	-0.41506	-0.707286	0.658638	-1.15927	-1.46967	-3.86026	0.0180976
F6SJM7	FUOM	Fucose mutarotase (Fragment)	1	291.869	260.209	66.3883	89.7491	294.706	102.733	109.072	137.634	122.445	126.07	156.427	117.72	164.889	178.463	139.833	182.289	139.652	31.6039	140.889	203.149	-0.447208	-0.611227	-1.08552	0.458372	-0.156553	-0.220486	-0.37048	0.815589	-0.49487	-0.475918	-0.833738	0.583239
O88844	IDH1	Isocitrate dehydrogenase [NADP] cytoplasmic	17	6946.14	6328.62	6051.86	5718.88	6222.17	6542.36	6419.15	5893.16	4702.86	5269.61	7361.07	6987.02	7218.55	6299.53	7085.16	8855.72	8116.87	8481.17	9669.04	10054.5	-0.1156	-0.719173	-1.08267	0.459924	0.164871	1.38519	2.21467	0.15363	0.53905	1.75697	5.55155	0.00384662
Q8VC30	DAK	Bifunctional ATP-dependent dihydroxyacetone kinase/FAD-AMP lyase (cyclizing)	2	142.054	122.58	86.5807	63.9746	96.7768	101.404	103.816	72.8755	76.3236	74.8081	126.262	56.2669	105.895	128.864	119.734	113.193	128.673	114.152	138.441	104.993	-0.240841	-0.619976	-1.07301	0.463663	0.0571549	0.126779	0.209331	0.900365	0.302617	0.854634	1.53034	0.293616
P70404	IDH3G	Isocitrate dehydrogenase [NAD] subunit gamma 1, mitochondrial	6	728.194	986.176	839.753	774.761	779.132	781.081	1006	636.548	696.767	515.373	752.382	774.645	684.745	624.754	812.101	682.675	611.04	982.404	669.708	467.655	-0.169339	-0.641693	-1.06922	0.465833	-0.16354	-1.05069	-1.71137	0.26364	-0.340602	-1.08339	-2.04748	0.159168
O70252	HMOX2	Heme oxygenase 2	4	236.559	205.211	205.797	201.353	191.995	180.361	261.998	124.254	155.191	199.9	171.621	208.384	250.104	240.716	242.835	338.511	278.668	290.552	263.398	285.327	-0.179685	-0.635092	-1.06743	0.466026	0.101115	0.590283	0.902455	0.567037	0.484553	1.74515	5.13633	0.00510607
Q5DQR4;Q5DQR4-2;Q5DQR4-3;Q5DQR4-4;Q5DQR4-5;Q5DQR4-6	STXBP5L	Syntaxin-binding protein 5-like	1	65.8898	41.4321	74.3368	93.2427	80.2571	75.3857	40.5429	65.1782	58.4644	84.8465	55.8896	45.8999	44.9654	71.1535	52.2206	62.8148	38.4659	76.8328	75.4506	97.0351	-0.22329	-0.616941	-1.06121	0.469094	-0.375101	-1.1055	-2.16488	0.160125	0.0258573	0.0700002	0.113875	0.941236
Q9CPQ1	COX6C	Cytochrome c oxidase subunit 6C	3	922.687	657.323	763.534	794.649	512.785	386.849	441.489	844.345	725.452	672.501	844.353	897.465	786.286	908.194	683.06	599.415	566.011	607.16	417.597	526.768	-0.256141	-0.609975	-1.05951	0.469918	0.199389	0.749372	1.27969	0.404407	-0.457675	-1.30829	-2.79345	0.0624337
Q61029;Q61029-2;Q61029-3;Q61029-4;Q61033;Q61033-2	TMPO	Lamina-associated polypeptide 2, isoforms beta/delta/epsilon/gamma	1	79.5988	68.1952	70.8026	63.5197	59.5729	27.8193	63.0257	89.2689	58.9126	82.5108	142.07	120.945	139.736	105.619	100.139	64.9059	58.1468	59.7613	54.667	63.3344	-0.293705	-0.604457	-1.0575	0.470355	0.819359	1.74855	6.71758	0.00215512	-0.117825	-0.577301	-0.883362	0.562348
P97494	GCLC	Glutamate--cysteine ligase catalytic subunit	2	104.631	173.495	74.2809	81.7943	107.779	114.235	75.9302	80.1483	76.4858	100.47	81.4423	136.701	121.99	137.135	124.894	44.5021	90.0062	105.998	80.8001	113.481	-0.243747	-0.610612	-1.05713	0.470355	0.188348	0.473961	0.800109	0.614147	-0.284023	-0.561155	-0.974193	0.518694
Q3TJZ6	FAM98A	Protein FAM98A	1	34.7847	35.9156	45.4416	47.5947	33.8707	48.3388	42.9375	38.5128	40.6477	38.3485	41.505	36.4706	37.0809	35.2705	15.9058	20.6536	36.2018	24.886	47.8063	36.6212	-0.142698	-0.653799	-1.05573	0.470546	-0.337027	-0.850207	-1.54657	0.312776	-0.200933	-0.635328	-1.06968	0.475609
Q9CQJ8	NDUFB9	NADH dehydrogenase [ubiquinone] 1 beta subcomplex subunit 9	3	246.12	231.402	245.7	188.679	229.375	188.02	249.066	204.437	238.745	120.396	352.054	302.661	180.542	229.582	232.97	138.694	156.023	141.883	156.125	101.868	-0.193253	-0.622319	-1.05556	0.470546	0.166078	0.588807	0.982756	0.529174	-0.724686	-1.73449	-5.98421	0.00307818
E9PX61;E9Q2E4	GM15800	Protein Gm15800	1	42.949	43.5481	431.852	67.9292	54.7199	58.7458	29.7372	118.044	56.9926	39.2058	56.4924	197.271	64.8187	36.4795	242.224	46.2559	100.91	140.233	39.4053	81.0519	-0.642076	-0.589791	-1.04971	0.473262	0.211652	0.170657	0.287719	0.855357	-0.0535976	-0.0503604	-0.085495	0.95653
Q60648	GM2A	Ganglioside GM2 activator	1	143.548	111.608	144.851	113.677	123.11	119.263	131.839	83.9936	99.1858	132.638	137.481	123.954	66.7387	80.782	104.039	140.581	165.408	139.308	201.941	135.544	-0.150393	-0.642507	-1.04969	0.473262	-0.358201	-0.992993	-1.87433	0.217043	0.302086	1.18077	2.21611	0.129439
O08532-5	CACNA2D1	Isoform 2E of Voltage-dependent calcium channel subunit alpha-2/delta-1	18	3126.51	3168.22	3228.04	3448.86	4107.81	2066.68	2697.03	3060.56	3427.01	3792.74	704.229	1196.34	1027.7	818.658	1142.87	2580.97	3149.09	3270.37	3074.11	4011.74	-0.169587	-0.627138	-1.04612	0.475043	-1.81019	-1.83862	-11.674	0.000154312	-0.0938405	-0.482728	-0.720808	0.633275
Q8R317;Q8R317-2	UBQLN1	Ubiquilin-1	1	124.928	95.7054	110.939	99.0001	105.828	79.1468	90.1821	105.876	101.967	116.671	83.2623	84.3281	68.2758	75.1034	84.6396	52.1714	64.5182	34.3085	95.773	70.5607	-0.124225	-0.66464	-1.03706	0.480442	-0.443669	-1.60224	-4.23685	0.0178887	-0.78353	-1.43497	-3.55447	0.0262619
P36916	GNL1	Guanine nucleotide-binding protein-like 1	2	330.358	323.725	282.724	279.162	256.921	309.755	245.932	233.878	261.908	277.965	263.305	280.254	200.81	250.38	214.672	345.131	258.451	411.67	392.075	394.743	-0.105144	-0.709011	-1.03642	0.480581	-0.276506	-1.24804	-2.42252	0.12304	0.270375	1.01822	1.821	0.208478
D3YTU0;Q62442;Q62442-2	VAMP1	Vesicle-associated membrane protein 1	1	2113.57	2037.57	1806.03	1994.93	2292.44	1752.41	2068.96	1924.46	2083.28	1364.43	1565.89	1513.27	1614.95	2269.3	1963.35	1920.75	1753.14	1455.84	1795.36	2110.04	-0.125812	-0.656542	-1.02969	0.483908	-0.197914	-0.891645	-1.52948	0.317676	-0.188753	-0.958745	-1.55541	0.285712
D3YZ62;D3Z4J3	MYO5A	Unconventional myosin-Va	27	3359.76	3290.45	3105.79	2625.97	2582.76	2802.05	2896.77	2765.64	2495.35	2618.59	2450.78	3003.41	2396.32	2224.98	2322.5	2132.57	2316.21	2049.29	1278.05	1189.56	-0.0952746	-0.739653	-1.02655	0.485714	-0.259651	-1.27425	-2.44843	0.120136	-0.787448	-1.54252	-4.20119	0.0127831
Q922Q8	LRRC59	Leucine-rich repeat-containing protein 59	8	3409.77	3374.73	3272.93	3231.29	2988.29	3063.08	3255.7	3135.92	2757.21	2815.32	2018.92	2110.4	1867.79	1956.66	1978.35	3873.22	3790.97	4267.45	3705.23	4774.56	-0.0798421	-0.861424	-1.02182	0.48806	-0.701156	-1.87105	-10.3683	0.000220296	0.322481	1.60647	3.44939	0.0290605
Q9DCS3	MECR	Trans-2-enoyl-CoA reductase, mitochondrial	2	117.512	153.484	110.884	137.817	92.8374	135.07	104.425	92.6391	119.337	85.8236	85.7978	105.145	64.2064	432.354	89.9376	74.3958	83.6519	130.355	91.8503	75.2621	-0.165593	-0.612592	-1.01934	0.48886	-0.0412351	-0.0550982	-0.0920847	0.956374	-0.407045	-1.13596	-2.23805	0.125981
Q03517	SCG2	Secretogranin-2	3	765.116	1093.33	616.56	309.936	305.712	413.732	1015.44	317.191	348.069	176.139	1430.37	1284.64	1002.85	765.815	485.599	1244.08	1564.24	829.472	1312.31	529.847	-0.476945	-0.57417	-1.01547	0.490832	0.763746	0.993935	1.94455	0.201611	0.865639	1.10034	2.26785	0.121781
Q9CQR2	RPS21	40S ribosomal protein S21	1	81.7382	107.312	90.7404	75.9671	110.948	78.5387	111.767	77.8452	39.21	110.306	151.735	77.8234	61.4474	70.3112	108.096	52.6046	63.5454	57.4065	94.8115	49.9816	-0.275164	-0.581342	-1.01168	0.492514	-0.0623839	-0.157824	-0.259222	0.870803	-0.525586	-1.27727	-2.74794	0.0662727
P26040	EZR	Ezrin	2	87.1332	84.1681	102.522	102.035	80.4775	63.0461	128.015	51.5113	131.169	46.0862	69.644	96.553	87.8818	62.612	49.1088	121.023	104.607	158.572	160.132	242.876	-0.303559	-0.577695	-1.00954	0.493587	-0.359113	-1.08556	-2.10285	0.17098	0.755537	1.43549	3.54389	0.0264333
A2ABY3;Q922E4	PCYT2	Ethanolamine-phosphate cytidylyltransferase	1	52.6272	74.451	91.0129	113.433	108.356	62.6622	73.7571	69.0405	94.9295	87.4308	110.719	75.0418	101.651	79.4807	108.363	97.1347	81.8802	110.525	139.987	138.02	-0.196232	-0.593454	-1.00836	0.4936	0.140295	0.413841	0.686186	0.667414	0.425903	0.999726	1.90869	0.18798
D3Z394;Q9R0D8	WDR54	WD repeat-containing protein 54 (Fragment)	1	37.5948	54.8485	67.1833	56.9664	45.3604	31.0254	50.0182	52.3423	60.1918	63.1881	74.1293	37.6262	61.6423	81.1824	46.8863	35.3155	12.24	48.374	41.7508	46.8684	-0.208921	-0.587962	-1.0048	0.495421	0.161288	0.474395	0.792526	0.616941	-0.537914	-0.905802	-1.71647	0.236104
G5E850;P56395	CYB5A	Cytochrome b-5, isoform CRA_a	5	368.71	391.041	357.768	357.799	334.806	352.715	326.366	302.581	345.785	331.275	380.658	433.534	392.681	356.678	397.628	544.883	543.902	549.154	486.802	653.733	-0.0755492	-0.895559	-1.00424	0.495508	0.12842	1.27447	1.78532	0.242141	0.580067	1.7495	5.66762	0.00358091
F7C265;Q9D024;Q9D024-2;Q9D024-3	CCDC47	Coiled-coil domain-containing protein 47 (Fragment)	1	67.619	79.4059	87.0818	109.609	80.82	83.2187	90.8216	76.8642	68.8425	80.1483	59.8615	91.4038	84.8287	75.7428	78.7794	123.375	92.3522	91.3409	104.25	120.21	-0.121754	-0.642965	-1.00329	0.495863	-0.122319	-0.530424	-0.854438	0.585824	0.368045	1.3129	2.67895	0.0719891
E9PUL6;F7B0S9;Q8CGQ8;Q8CGQ8-2	SLC24A4	Sodium/potassium/calcium exchanger 4	1	44.1655	66.4678	87.6863	77.2042	87.2697	59.5901	51.9122	64.3468	83.7535	75.3479	119.685	116.369	105.687	139.234	112.618	96.3869	110.747	122.771	161.993	138.358	-0.183284	-0.594197	-1.00237	0.496194	0.741	1.53792	4.18944	0.0185862	0.853867	1.54686	4.27625	0.0118188
Q9D0G0	MRPS30	28S ribosomal protein S30, mitochondrial	1	59.6078	58.5819	55.3134	47.2394	53.9105	54.7161	51.1007	58.9011	60.7915	51.6818	59.1554	48.461	56.7859	53.0748	45.9886	26.2295	29.6871	29.6927	45.4819	51.2387	-0.129596	-0.629133	-0.999502	0.497269	-0.0749071	-0.38465	-0.591618	0.709565	-0.553691	-1.45737	-3.49316	0.0280637
P68368	TUBA4A	Tubulin alpha-4A chain	23	212168	221475	213370	223474	249895	209406	251983	268339	236276	258279	199027	204045	243265	226972	229476	222858	233694	278727	238684	232250	-0.0721106	-0.94986	-0.996149	0.498385	-0.0983004	-0.932848	-1.25062	0.414841	0.0374286	0.356263	0.406461	0.791729
Q9EP69	SACM1L	Phosphatidylinositide phosphatase SAC1	2	462.862	442.51	435.631	408.346	296.998	353.076	371.503	383.735	350.085	345.89	447.59	469.284	445.676	435.607	374.203	198.224	260.674	214.002	116.994	139.021	-0.116637	-0.644709	-0.994255	0.498816	0.111548	0.552184	0.871597	0.57923	-1.18205	-1.67885	-5.78631	0.00343735
E9PYL9;E9PZB3;Q9CXW4	GM10036;GM5093;RPL11	Uncharacterized protein	2	1289.68	1186.93	1282.51	1030.34	1031.14	1176.89	959.392	1133.5	920.227	1012.16	1260.88	1252.86	1353.3	1056.97	960.255	1377.94	1288.01	1727.05	990.763	1669.06	-0.10447	-0.672703	-0.994236	0.498816	0.0355717	0.228042	0.32936	0.835342	0.255707	0.962589	1.69346	0.24294
P58404;P58404-2	STRN4	Striatin-4	2	137.338	212.294	196.958	234.214	266.595	165.801	142.043	134.849	205.268	233.563	177.265	121.923	178.27	260.936	220.898	142.9	149.09	155.068	197.029	118.946	-0.208672	-0.581573	-0.993668	0.498913	-0.124865	-0.320663	-0.53173	0.734921	-0.440299	-1.12819	-2.24122	0.125633
Q8BTZ7	GMPPB	Mannose-1-phosphate guanyltransferase beta	1	47.9832	42.9299	41.5462	33.8177	52.5482	61.3952	41.5428	36.9124	45.7871	35.1393	28.9549	15.8961	40.5172	37.5211	40.5062	44.3549	52.6131	33.6502	54.5298	66.0518	-0.211815	-0.578284	-0.989218	0.500775	-0.512313	-1.01592	-1.97678	0.194222	0.260551	0.818244	1.43137	0.328914
P62835	RAP1A	Ras-related protein Rap-1A	6	3361.76	3443.05	3312.04	3436.5	3803.76	2968.6	2911.62	3276.6	3502.9	3362.38	3103.61	3339.15	3305.3	3445.73	3394.21	2903.88	3206.32	3136.82	2753.85	2923.94	-0.0819382	-0.770539	-0.978447	0.506614	-0.0538217	-0.770317	-0.789545	0.617466	-0.21912	-1.62024	-2.71241	0.0694131
Q8BG39	SV2B	Synaptic vesicle glycoprotein 2B	3	140.153	178.657	188.704	241.534	251.649	103.986	114.548	187.875	259.586	170.939	71.2588	66.4394	128.443	137.139	176.028	60.1671	83.5564	61.5593	93.7864	75.0566	-0.263948	-0.564071	-0.978239	0.506614	-0.855635	-1.28634	-2.89245	0.0732664	-1.38671	-1.74661	-7.13105	0.00170031
Q9CY64	BLVRA	Biliverdin reductase A	1	117.11	100.428	93.9911	74.5996	88.8558	119.775	86.859	91.5892	92.4731	32.9943	120.613	133.735	109.048	89.9335	98.9932	83.4728	104.517	93.755	29.4305	78.2391	-0.303779	-0.560415	-0.977744	0.506614	0.213388	0.853743	1.48043	0.332241	-0.34619	-0.597323	-1.05047	0.483949
P17427	AP2A2	AP-2 complex subunit alpha-2	26	6338.02	6526.42	6336.2	6050.86	5968.19	5259.15	5832.22	6243.27	6311	5896.98	5285.17	6030.13	6181.47	6452.07	6626.45	5672.45	5883.4	6340.48	5327.82	4974.51	-0.073106	-0.870843	-0.970826	0.509544	-0.0289759	-0.320355	-0.373715	0.814612	-0.142757	-1.24259	-1.65808	0.254196
Q3UGR5	HDHD2	Haloacid dehalogenase-like hydrolase domain-containing protein 2	3	277.142	286.877	305.879	247.835	252.774	198.954	321.309	190.866	334.118	175.161	295.587	286.35	300.863	247.575	336.832	244.895	269.74	115.271	282.374	314.797	-0.180791	-0.57498	-0.969022	0.510489	0.108651	0.806751	1.18209	0.443336	-0.232936	-0.542855	-0.929487	0.541577
Q3V3R1	MTHFD1L	Monofunctional C1-tetrahydrofolate synthase, mitochondrial	6	636	698.809	568.606	498.278	462.673	1423.72	505.062	182.959	315.557	268.249	785.94	896.037	790.227	840.475	812.276	441.202	567.588	491.789	414.294	297.833	-0.441005	-0.547665	-0.963771	0.512348	0.541426	1.70828	5.43692	0.00570252	-0.427975	-1.26896	-2.63458	0.075983
O88935	SYN1	Synapsin-1	27	15482.8	17097	17363.7	18533.1	18989.9	16259.8	15915.8	16878.3	18374.4	17957.1	11400	11604.1	13618.4	17023.2	17702.4	13173.5	14537.9	14328.3	14762.1	13112	-0.0852525	-0.719487	-0.958872	0.514412	-0.33325	-1.17016	-2.30353	0.138147	-0.320873	-1.61419	-3.46594	0.0285927
P62889	RPL30	60S ribosomal protein L30	5	322.372	380.203	314.193	304.21	270.057	305.592	281.717	315.639	290.266	235.388	357.129	422.824	581.055	289.388	324.699	465.449	393.448	584.703	365.201	433.193	-0.106771	-0.635494	-0.958204	0.514412	0.290207	0.904106	1.64065	0.284956	0.465628	1.45838	3.36622	0.0314872
Q8BP67	RPL24	60S ribosomal protein L24	4	1491.23	1399.32	1379.06	1110.23	1140.24	1373.78	1089.62	1164.19	1057.13	1128.56	1543.81	1503.11	1563.74	1198.93	1119.05	1646.56	1570.31	1758.29	1286.51	1741.99	-0.103101	-0.64445	-0.958132	0.514412	0.106461	0.589877	0.913433	0.562469	0.297793	1.36901	2.65222	0.0747053
P17183	ENO2	Gamma-enolase	11	3681.3	3415.12	3582.35	3454.62	3266.15	2852.66	3568.7	2902.81	3711.83	2976.52	2565.25	2435.61	2369.61	2561.82	2688.7	1980.01	2175.63	1757.74	2625.81	1559.9	-0.0921423	-0.680123	-0.956499	0.514732	-0.452454	-1.8257	-6.52096	0.00237396	-0.810287	-1.70222	-5.73091	0.00357492
Q91VI7	RNH1	Ribonuclease inhibitor	1	49.1191	70.5317	93.1268	69.1982	106.733	76.5685	79.4242	65.8861	47.1859	80.4935	128.192	125.027	113.167	91.6601	74.6859	86.2062	94.5366	61.3825	98.6326	97.475	-0.207388	-0.557847	-0.95229	0.517047	0.470418	1.09026	2.16584	0.160107	0.249627	0.708434	1.22577	0.406573
D3Z0M2;D3Z191;Q80X71	TMEM106B	Transmembrane protein 106B (Fragment)	1	52.0326	63.2311	92.7092	82.5044	95.4611	78.6555	73.0975	61.3344	70.6969	74.7673	61.507	78.4557	67.9711	62.307	42.855	53.3325	67.1525	73.0279	62.7171	94.8615	-0.146232	-0.575059	-0.942708	0.521044	-0.298997	-0.891305	-1.61843	0.291238	-0.0711849	-0.253449	-0.401728	0.793794
P60710	ACTB	Actin, cytoplasmic 1	27	215303	204930	211691	204705	235181	200897	261678	249623	225057	239037	227051	221891	250990	229577	227847	228632	234248	249857	259525	222391	-0.064461	-1.03485	-0.941358	0.521395	0.0373592	0.663904	0.577211	0.71396	0.0896555	1.23744	1.17098	0.431518
O35874;Q5SSP3	SLC1A4	Neutral amino acid transporter A	1	144.695	154.117	146.819	139.045	126.142	131.143	164.451	117.107	131.44	99.4316	177.516	176.047	162.091	170.037	192.674	185.064	202.604	262.572	231.375	268.904	-0.113078	-0.605173	-0.935971	0.5235	0.312499	1.74397	4.43453	0.0141747	0.684422	1.68301	5.26189	0.00468988
Q8CDN6	TXNL1	Thioredoxin-like protein 1	2	238.676	247.275	190.161	170.766	187.054	211.37	187.4	189.08	164.728	178.704	141.51	182.683	144.632	33.7493	128.046	282.208	269.392	397.295	351.961	325.434	-0.103681	-0.621017	-0.932737	0.525331	-0.890412	-1.10887	-2.27711	0.14217	0.654979	1.61321	4.57537	0.00848235
Q3U5Q7	CMPK2	UMP-CMP kinase 2, mitochondrial	1	1030.7	1032.02	782.084	49.8847	767.373	769.409	32.0533	908.505	32.6358	694.642	701.522	1253.81	938.842	30.6755	961.102	764.461	716.486	341.27	36.6213	NA	-1.14376	-0.525677	-0.928995	0.526784	-0.071012	-0.0369839	-0.06222	0.97155	-0.85122	-0.483867	-0.852426	0.57614
F6V6T4;Q9R0Q3	TMED2	Transmembrane emp24 domain-containing protein 2 (Fragment)	1	98.874	150.891	145.474	103.349	123.1	140.97	124.759	95.7186	103.982	83.3327	157.436	167.042	116.567	97.4356	136.592	154.148	160.456	92.9858	116.679	145.505	-0.159827	-0.557463	-0.926962	0.52701	0.109675	0.39386	0.639955	0.691476	0.1184	0.402942	0.650754	0.667961
Q9WTU6;Q9WTU6-2;Q9WTU6-3;Q9WTU6-4	MAPK9	Mitogen-activated protein kinase 9	3	127.794	148.685	121.001	178.223	173.333	130.197	134.791	133.963	157.584	97.6852	95.7091	67.2655	184.458	140.118	121.114	149.069	95.2621	142.247	96.271	145.046	-0.145518	-0.562526	-0.922885	0.529264	-0.365553	-0.791294	-1.42978	0.349366	-0.251938	-0.777255	-1.35027	0.357409
P14576	SRP54	Signal recognition particle 54 kDa protein	1	64.4973	42.887	89.3362	59.9346	63.431	60.0147	74.2928	59.0315	59.1528	52.0843	63.8831	39.1239	51.9406	44.2737	51.5301	100.963	71.6261	74.124	76.82	70.1839	-0.158547	-0.553216	-0.919278	0.530315	-0.345378	-1.04613	-1.99546	0.191607	0.380393	1.07068	2.05297	0.15814
O08795;O08795-2	PRKCSH	Glucosidase 2 subunit beta	4	850.678	805.055	764.343	800.161	832.397	681.481	780.218	701.822	834.98	763.041	948.933	931.579	910.51	805.81	750.336	768.679	817.362	661.473	970.973	767.271	-0.0744441	-0.749373	-0.91443	0.53312	0.107297	0.87381	1.24747	0.415908	-0.0675453	-0.414348	-0.581194	0.705489
Q78IK2	USMG5	Up-regulated during skeletal muscle growth protein 5	2	314.629	410.017	309.838	292.621	241.12	261.535	177.664	405.141	309.489	203.815	249.596	329.649	291.571	242.465	301.407	296.962	253.107	655.266	176.56	155.553	-0.205466	-0.534465	-0.91145	0.534622	-0.124007	-0.585678	-0.937145	0.549714	-0.213978	-0.381156	-0.649459	0.668038
Q8R1V4	TMED4	Transmembrane emp24 domain-containing protein 4	1	58.3134	70.754	64.5178	75.6833	53.3938	44.4576	76.8712	78.6347	61.8751	54.9136	136.185	104.235	111.053	65.665	76.436	91.1094	94.5265	31.6943	92.6514	99.3339	-0.156962	-0.54481	-0.9048	0.537525	0.569451	1.32173	2.96457	0.067281	0.300914	0.60876	1.0639	0.477588
O35343	KPNA4	Importin subunit alpha-3	1	49.2023	50.4055	58.8405	70.5804	58.9419	63.2264	56.3339	64.5337	59.6488	53.592	61.2095	63.4982	72.1532	52.0804	69.4672	50.6332	50.5146	53.9485	59.4084	72.2182	-0.0745388	-0.732042	-0.903984	0.537804	0.137975	0.760268	1.21211	0.43087	0.061438	0.692211	0.725582	0.630415
Q04690;Q04690-2	NF1	Neurofibromin	3	1166.46	193.856	173.413	1044.2	1134.96	1109.29	1271.74	136.565	105.315	109.65	959.975	197.393	106.458	188.691	229.759	252.862	223.212	701.06	110.894	95.6647	-0.829811	-0.512126	-0.902251	0.538433	-1.13244	-0.815709	-1.51714	0.320937	-1.36881	-0.967258	-1.91083	0.187973
Q8BXV2	BRI3BP	BRI3-binding protein	1	126.515	129.684	109.443	175.816	137.796	205.785	107.873	39.2807	96.5986	147.527	106.458	136.288	112.543	84.071	109.653	130.067	104.846	134.536	95.2287	66.7565	-0.332159	-0.516202	-0.899413	0.539842	-0.31037	-1.08091	-2.05347	0.179552	-0.356722	-0.986232	-1.84031	0.204165
P62751	RPL23A	60S ribosomal protein L23a	3	750.785	735.743	708.859	511.294	525.91	717.365	719.107	524.627	391.465	522.715	932.163	758.785	780.976	587.099	575.131	816.588	752.963	839.244	676.284	863.051	-0.157087	-0.537507	-0.893303	0.542978	0.165073	0.631508	1.05179	0.500129	0.260935	1.13151	2.0265	0.163545
F8WGG3;Q9JK81	MYG1	UPF0160 protein MYG1, mitochondrial (Fragment)	2	79.7806	79.3538	103.033	77.4623	68.5729	62.0985	86.5466	74.0912	85.8011	80.4305	101.614	67.41	77.6257	59.6359	59.0456	51.3571	67.0684	93.3425	59.3831	57.2134	-0.122298	-0.561114	-0.893298	0.542978	-0.184141	-0.678319	-1.14482	0.460691	-0.279025	-0.839426	-1.48502	0.309763
Q80WG5	LRRC8A	Volume-regulated anion channel subunit LRRC8A	2	102.183	119.474	77.9554	92.1249	155.703	115.162	83.8734	99.6381	105.019	75.5758	134.985	97.3921	91.2215	112.743	129.509	54.1724	67.824	89.0964	55.7771	45.097	-0.169941	-0.532112	-0.89248	0.54304	0.066389	0.213618	0.345925	0.827559	-0.763133	-1.36446	-3.20693	0.0382362
B1ATI9;Q3U432;Q60780;Q60780-2	GAS7	Growth arrest-specific protein 7	4	359.648	349.24	404.906	477.144	523.362	294.039	303.283	312.718	459.533	473.419	225.05	242.165	384.881	541.856	557.873	243.984	290.226	278.452	316.384	322.353	-0.164724	-0.533642	-0.892001	0.54304	-0.18666	-0.4089	-0.689585	0.666099	-0.544398	-1.49916	-3.68557	0.022152
Q9CZP5	BCS1L	Mitochondrial chaperone BCS1	5	452.183	417.243	447.386	419.129	316.637	371.35	395.328	355.146	367.944	360.231	326.61	454.508	371.895	371.478	390.969	451.048	437.316	471.288	346.067	291.601	-0.0909588	-0.614076	-0.885922	0.545828	-0.0828039	-0.464169	-0.705942	0.659357	-0.0754798	-0.33045	-0.50684	0.741027
P16858	GAPDH	Glyceraldehyde-3-phosphate dehydrogenase	39	51575.5	54526.4	49864.9	52454.1	52145.3	48611.2	49621.7	57086.5	60550	51984.8	48468.6	50556.7	60100.8	49234.7	51584.3	63313.1	65115	86577.5	72120.8	69770.3	-0.073871	-0.696643	-0.87597	0.55142	-0.0501556	-0.597728	-0.679673	0.670492	0.414205	1.6795	4.28518	0.0117238
Q8K596	SLC8A2	Protein Slc8a2	4	527.736	450.848	540.133	598.401	671.392	319.518	173.859	612.617	615.528	725.453	196.16	212.496	267.502	355.982	483.561	277.879	356.709	372.215	435.727	478.732	-0.317476	-0.501402	-0.871322	0.554446	-0.93637	-1.49959	-3.99972	0.0226607	-0.584159	-1.42135	-3.35876	0.0317779
Q6PB93;Q6PB93-2	GALNT2	Polypeptide N-acetylgalactosaminyltransferase 2	2	191.957	165.462	231.49	185.573	163.916	98.2818	192.263	189.922	172.035	175.241	265.592	288.196	206.818	245.229	200.742	157.919	177.693	132.218	97.2638	130.124	-0.165979	-0.519283	-0.869453	0.555485	0.373979	1.3121	2.77557	0.0828303	-0.445052	-1.33117	-2.85543	0.0577283
Q9CPU4	MGST3	Microsomal glutathione S-transferase 3	2	618.483	672.35	548.448	409.177	424.786	562.899	588.146	383.259	433.92	384.044	539.689	639.218	508.963	341.5	489.561	448.575	514.931	1168.47	386.328	282.159	-0.14626	-0.526057	-0.867387	0.556666	-0.0819859	-0.285925	-0.461645	0.772067	-0.127641	-0.238269	-0.400259	0.794087
E0CZ78;P48453;P48453-2	PPP3CB	Serine/threonine-protein phosphatase	7	998.097	1116.52	1077.11	1338.94	1260.18	1280.44	808.65	928.054	1146.07	949.751	913.742	954.741	1094.83	1173.54	1354.96	1036.46	1209.75	1318.23	1580.38	1321.88	-0.134346	-0.528899	-0.861241	0.560007	-0.0591566	-0.262547	-0.410507	0.7988	0.152183	0.614697	0.989749	0.510889
Q9JIF7	COPB1	Coatomer subunit beta	4	389.567	530.469	510.983	397.419	414.87	247.268	477.188	465.611	318.361	481.496	487.479	542.025	618.943	485.93	430.379	530.391	705.384	616.155	519.401	559.8	-0.164423	-0.514628	-0.861063	0.560007	0.20245	0.941232	1.62575	0.289085	0.347343	1.4036	2.90093	0.0550745
Q9D967	MDP1	Magnesium-dependent phosphatase 1	2	123.929	142.877	106.163	77.438	123.046	94.9527	108.859	84.6666	124.521	95.1956	94.6528	70.5831	72.7627	72.3258	102.97	95.7845	117.392	93.7927	130.726	81.0201	-0.148147	-0.520627	-0.860366	0.560206	-0.467139	-1.20998	-2.51903	0.111667	-0.107372	-0.362213	-0.583461	0.704434
P16054	PRKCE	Protein kinase C epsilon type	5	403.149	354.192	419.624	406.779	480.249	283.57	230.95	437.813	441.595	432.702	232.674	228.155	601.443	543.142	654.321	341.101	405.286	493.424	553.511	603.268	-0.169982	-0.509213	-0.855057	0.563738	0.00400122	0.0077833	0.012888	0.993796	0.160052	0.564401	0.924578	0.543732
Q8R180	ERO1L	ERO1-like protein alpha	1	40.0707	27.0261	35.0833	39.1218	47.3247	37.5882	33.562	40.0663	50.0608	44.6232	37.7659	29.7545	28.998	29.0801	19.4119	31.1512	33.2209	21.4942	63.5422	65.248	-0.10619	-0.552243	-0.854203	0.564048	-0.419454	-1.27215	-2.69032	0.0926999	0.170791	0.486894	0.811937	0.592684
Q9ERG2	STRN3	Striatin-3	2	178.496	220.464	198.4	211.657	208.634	133.748	197.572	221.747	165.83	204.291	92.1309	145.556	126.162	153.448	168.518	229.982	202.614	213.315	220.375	242.23	-0.121975	-0.531997	-0.851855	0.564837	-0.587241	-1.50756	-3.87775	0.0257746	0.125717	0.849235	1.20761	0.414931
Q99KK9	HARS2	Probable histidine--tRNA ligase, mitochondrial	3	637.755	220.787	508.168	368.703	283.816	844.344	230.183	208.007	247.497	172.942	294.978	151.951	507.969	506.671	208.321	219.972	520.159	208.362	273.488	481.72	-0.372758	-0.485769	-0.846073	0.567811	-0.314111	-0.451641	-0.775427	0.624421	-0.262692	-0.429409	-0.738293	0.623614
Q9ES28;Q9ES28-2;Q9ES28-3;Q9ES28-4;Q9ES28-5;Q9ES28-6;Q9ES28-7	ARHGEF7	Rho guanine nucleotide exchange factor 7	4	517.955	503.736	429.12	396.795	390.169	374.772	404.692	370.022	329.679	542.038	436.249	390.995	404.041	471.373	454.109	460.118	578.698	517.131	490.11	515.964	-0.113729	-0.530523	-0.838384	0.57249	-0.0354525	-0.255113	-0.356395	0.823111	0.163317	1.00912	1.53843	0.29149
Q61771	KIF3B	Kinesin-like protein KIF3B	3	704.764	361.217	650.154	500.993	584.566	598.343	562.101	421.593	325.251	504.806	637.452	954.358	565.792	440.309	509.698	548.261	788.737	1087.14	518.001	560.868	-0.178109	-0.495196	-0.835426	0.574036	0.134835	0.349908	0.581404	0.71303	0.252773	0.611444	1.05549	0.481641
E9PW66;P28656	NAP1L1	Nucleosome assembly protein 1-like 1	6	1236.61	1140.94	1160.09	930.906	1184.6	1287.44	1091.8	947.672	836.004	947.043	1244.71	1056.8	1111.45	947.242	992.04	1593.4	1533.89	1620.13	1898.48	2183.02	-0.0991749	-0.546979	-0.833018	0.575489	-0.0552022	-0.44691	-0.606277	0.70401	0.637857	1.64025	4.7634	0.00729002
Q8VI75	IPO4	Importin-4	4	407.208	359.482	325.012	237.693	250.288	366.154	368.25	259.378	168.853	208.348	371.08	400.073	325.418	264.477	214.926	510.974	513.043	551.738	327.334	346.833	-0.196051	-0.489191	-0.831308	0.576124	0.00464787	0.0141015	0.0228126	0.989938	0.489985	1.23481	2.58401	0.0803108
P97930	DTYMK	Thymidylate kinase	2	150.137	224.046	166.17	119.079	121.648	103.852	127.458	128.914	181.157	127.753	176.249	130.633	174.943	110.287	188.841	205.049	172.519	101.516	72.6531	104.747	-0.157166	-0.497024	-0.828741	0.577388	0.0149005	0.0472601	0.0762014	0.964354	-0.299491	-0.628039	-1.09894	0.461881
P84309;P84309-2	ADCY5	Adenylate cyclase type 5	1	100.85	66.9603	125.143	75.0667	90.9214	87.0313	67.0807	88.2995	157.771	27.5353	85.7299	40.5692	89.3102	102.84	90.0552	62.9352	47.375	65.0643	99.4782	95.2828	-0.321392	-0.474962	-0.823738	0.580642	-0.206751	-0.483576	-0.82064	0.601453	-0.282369	-0.748785	-1.31652	0.371788
A0A087WNZ9;A0A087WPC4;A0A087WPD1;A0A087WPW1;A0A087WQG6;A0A087WRN0;A0A087WRP8;A0A087WSH2;A0A087WSJ9;F6WDS8;Q9Z2H2	RGS6	Regulator of G-protein-signaling 6	1	314.388	286.095	271.229	295.586	351.594	215.506	238.403	269.1	290.866	361.741	212.689	219.622	252.66	267.003	266.015	245.802	251.366	255.114	276.863	277.412	-0.115647	-0.517721	-0.823468	0.580642	-0.306818	-1.42362	-3.01344	0.0640455	-0.214545	-1.22657	-2.05164	0.158347
Q6KAR6	EXOC3	Exocyst complex component 3	3	161.645	182.64	195.661	215.791	246.703	180.108	169.049	211.991	162.717	173.984	182.533	152.027	164.7	197.275	198.163	189.369	108.886	131.518	137.864	156.912	-0.111893	-0.520169	-0.821523	0.581452	-0.143769	-0.635558	-1.03684	0.505484	-0.475016	-1.26693	-2.67458	0.0723849
D3YU80;K4DI65;P60824	CIRBP	Cold-inducible RNA-binding protein (Fragment)	1	70.4302	52.3908	69.261	65.3275	76.4115	80.8307	69.665	75.2802	39.8221	63.1967	82.9274	78.238	61.3696	116.762	91.2411	20.4639	26.8104	19.4065	26.4759	36.7712	-0.153288	-0.493431	-0.820818	0.58166	0.339965	1.07854	2.072	0.176475	-1.30017	-1.82064	-9.51109	0.000391739
A0A087WQF7;A0A087WRC8;Q6P5F6	SLC39A10	Zinc transporter ZIP10 (Fragment)	2	151.311	117.587	104.383	127.751	94.8191	35.3321	158.995	131.344	86.3955	126.246	79.0292	102.378	67.4539	121.115	87.9582	103.885	162.856	123.94	233.435	105.623	-0.287687	-0.465847	-0.804951	0.592475	-0.396152	-1.12812	-2.23855	0.148921	0.258037	0.662152	1.1475	0.440388
E0CYM8;Q6P6I8	SIRPA	Tyrosine-protein phosphatase non-receptor type substrate 1	5	547.442	567.228	608.845	800.306	929.509	539.4	393.204	588.941	725.136	759.448	440.52	409.902	623.408	759.091	894.331	497.944	569.041	492.865	720.842	877.811	-0.178293	-0.471558	-0.796177	0.59657	-0.176923	-0.414603	-0.697457	0.663315	-0.179836	-0.471554	-0.791481	0.602283
P06745	GPI	Glucose-6-phosphate isomerase	22	9586.48	9331.81	9399.84	8834.01	9459.47	7705.59	8630.65	8327.52	10667.3	9691.71	8207.35	8493.51	8577.71	9170.52	9953.56	8191.99	9271.18	9002.43	13282.1	10602.8	-0.0748618	-0.584816	-0.794586	0.597046	-0.0774054	-0.868703	-1.05122	0.500211	0.0995224	0.488964	0.739913	0.622701
P83887;Q8VCK3	TUBG1;TUBG2	Tubulin gamma-1 chain	1	91.3515	93.9929	39.7704	52.7631	441.8	65.9443	86.392	87.5564	45.6245	89.228	98.7361	90.5555	85.2505	62.7747	90.643	74.0648	47.5181	63.0448	41.6146	427.337	-0.437453	-0.452687	-0.787698	0.600059	-0.181076	-0.196304	-0.330599	0.835064	-0.161955	-0.127353	-0.21701	0.892293
B1AUN2;B1AUN3;Q3UKV0	EIF2B3	MCG14442	2	128.695	119.827	159.071	177.251	177.811	171.462	102.798	90.2227	183.344	122.46	190.845	198.131	136.732	145.492	189.96	221.237	204.723	205.552	161.453	154.704	-0.17357	-0.46736	-0.787594	0.600059	0.184196	0.678644	1.14542	0.460691	0.320752	1.09814	2.05823	0.157029
P97384	ANXA11	Annexin A11	1	20.2975	62.4864	56.4234	53.3685	66.7258	36.1397	43.5518	46.0352	43.1539	68.6286	32.6974	32.1219	41.1831	38.0215	29.1786	28.8267	27.1923	42.7276	54.5113	55.1922	-0.235394	-0.456777	-0.783351	0.602605	-0.505136	-0.953717	-1.81887	0.232327	-0.183121	-0.368011	-0.622453	0.681237
P51655	GPC4	Glypican-4	1	124.278	110.39	148.145	101.588	116.81	123.964	132.604	113.179	105.692	72.4857	134.416	122.928	67.6545	69.748	80.9595	100.767	105.867	251.977	110.18	84.4565	-0.130258	-0.478905	-0.782514	0.602915	-0.392469	-0.993252	-1.88886	0.213845	0.0325529	0.0766836	0.126207	0.935632
O35963	RAB33B	Ras-related protein Rab-33B	2	177.904	124.405	144.037	144.332	162.903	128.789	94.7463	164.56	146.619	139.13	75.9741	86.8599	99.5793	123.493	99.1464	145.636	155.788	191.927	149.099	210.517	-0.124527	-0.478733	-0.777326	0.60618	-0.648261	-1.58113	-4.43974	0.0141744	0.178769	0.728595	1.19366	0.421382
Q9D486;Q9D486-2;Q9D486-3	CMIP	C-Maf-inducing protein	1	97.7594	59.9317	61.3418	85.8658	111.234	92.0526	83.9834	93.0479	78.917	35.4317	47.1273	20.2358	31.7688	106.99	86.2061	59.259	72.1617	25.0748	30.9349	84.0025	-0.217032	-0.453363	-0.77461	0.607587	-0.732979	-0.91805	-1.75043	0.253284	-0.661903	-0.997283	-1.95898	0.176512
Q9D6S7	MRRF	Ribosome-recycling factor, mitochondrial	1	54.6577	46.0178	53.4217	53.3822	57.5653	62.9319	69.7408	37.4745	51.473	51.3829	55.6258	40.9056	50.6007	55.1601	68.1186	55.7423	38.8513	40.2556	59.7473	56.6104	-0.138319	-0.468306	-0.772166	0.609112	-0.000119994	-0.000592614	-0.000902825	0.999982	-0.021872	-0.141525	-0.192028	0.904261
P50580	PA2G4	Proliferation-associated protein 2G4	5	867.216	918.164	850.515	479.766	671.75	859.644	710.968	633.935	585.167	546.062	986.052	1106.43	1119.52	824.079	786.373	1444.92	1147.45	1322.04	1002	1375.49	-0.133289	-0.463245	-0.76097	0.616527	0.382901	1.15245	2.29767	0.138964	0.741656	1.58001	4.43287	0.0100481
Q8BTV1	TUSC3	Tumor suppressor candidate 3	1	196.975	189.436	193.032	159.625	167.678	191.555	181.074	170.5	131.777	160.171	183.025	220.393	167.333	133.688	155.378	152.531	137.926	91.5669	81.7679	106.197	-0.0818353	-0.522504	-0.760186	0.61658	-0.0811262	-0.434746	-0.665903	0.678104	-0.693716	-1.57107	-4.31484	0.0113565
Q9WV92;Q9WV92-2;Q9WV92-3	EPB41L3	Band 4.1-like protein 3	10	1513.1	1492.84	1280.5	1421.07	1926.23	1297.34	1324.46	1130.06	1548.92	1554.85	1239.69	1257.38	1166.14	1340.43	1584.88	1652.61	1549.24	1372.71	1309.09	1251.45	-0.0973448	-0.49033	-0.758497	0.617541	-0.185543	-0.883874	-1.49638	0.32691	-0.0908241	-0.527114	-0.761545	0.61391
Q9DBF1;Q9DBF1-2	ALDH7A1	Alpha-aminoadipic semialdehyde dehydrogenase	5	458.812	484.973	398.43	418.915	400.004	338.895	345.008	433.34	388.595	479.385	358.813	330.305	520.719	345.781	483.159	413.622	472.976	503.723	726.326	387.707	-0.0854889	-0.508002	-0.754411	0.61968	-0.0927961	-0.430801	-0.678133	0.670698	0.145085	0.567337	0.913031	0.548314
O54984	ASNA1	ATPase Asna1	6	1878.3	1981.88	1786.79	1582.49	1527.91	1767.33	1797.82	1583.82	1422.43	1478.63	2079.44	2021.78	1963.1	1786.09	1784.25	2108.18	2121.04	2282.58	1760.68	1863.59	-0.0730825	-0.544968	-0.751615	0.621488	0.156894	1.16557	1.85069	0.223681	0.210708	1.32514	2.18857	0.133122
P61079;P62838	UBE2D2;UBE2D3	Ubiquitin-conjugating enzyme E2 D3	2	495.435	516.353	467.264	402.045	522.14	461.021	394.835	469.549	538.445	339.959	360.477	479.741	543.844	449.093	485.412	625.238	518.49	538.143	613.528	654.206	-0.0970441	-0.474463	-0.737516	0.630992	-0.0500457	-0.305082	-0.448489	0.778083	0.252533	1.27172	2.27927	0.120399
E9Q8N5;Q08EB6;Q8BRT1	CLASP2	CLIP-associating protein 2	11	1376.37	1180.01	1304.86	1203.35	1499.44	977.637	1029.14	1177.07	1321.25	1441.62	838.019	924.357	837.089	1132.09	1188.36	704.255	836.642	883.387	674.972	527.004	-0.0936525	-0.477804	-0.735932	0.631883	-0.402397	-1.3905	-3.09737	0.0580483	-0.889584	-1.75944	-6.80078	0.00196516
P16332	MUT	Methylmalonyl-CoA mutase, mitochondrial	3	378.987	397.589	358.338	327.605	329.675	356.788	375.887	262.34	369.833	278.951	292.499	367.094	300.449	300.762	301.871	289.873	356.176	332.302	253.317	202.092	-0.0862783	-0.488649	-0.734025	0.632693	-0.184907	-1.29358	-2.19989	0.156054	-0.352866	-1.29792	-2.60741	0.0779431
Q9JJY3	SMPD3	Sphingomyelin phosphodiesterase 3	2	204.058	201.865	180.583	228.926	196.252	92.8616	191.329	206.219	229.887	196.549	193.597	169.487	189.544	254.588	226.306	223.652	202.224	192.936	202.615	224.807	-0.164301	-0.436093	-0.73288	0.633246	0.0339229	0.179041	0.27027	0.864772	0.0509672	0.376991	0.489335	0.750431
B2RQC6;B2RQC6-2;E9QAI5;E9QAT6;G3UWN2	CAD	CAD protein	2	217.128	160.287	153.817	135.644	114.789	191.314	98.3626	164.907	106.34	123.932	196.087	191.893	195.614	180.002	150.535	247.027	234.688	207.403	182.09	287.069	-0.155234	-0.436797	-0.730759	0.633685	0.260599	0.952464	1.72012	0.261748	0.583743	1.42523	3.376	0.0312619
D3YYV8;P47962	RPL5	60S ribosomal protein L5 (Fragment)	3	180.967	228.159	203.312	200.574	187.052	216.224	173.964	207.004	193.693	126.681	188.539	208.827	252.087	147.833	164.747	268.435	210.59	266.908	177.475	212.376	-0.106266	-0.459598	-0.730599	0.633685	-0.0630383	-0.287361	-0.448135	0.778083	0.171799	0.871255	1.38662	0.343657
Q8C129	LNPEP	Leucyl-cystinyl aminopeptidase	1	70.5171	26.1734	35.0471	73.8268	66.7887	36.896	69.7481	71.5589	39.4142	36.7872	78.657	16.9387	56.949	28.5473	35.5838	38.4781	52.6986	42.0362	87.2678	101.626	-0.224863	-0.423855	-0.724774	0.637193	-0.430413	-0.622494	-1.09812	0.480004	0.320118	0.592351	1.03737	0.490214
Q5DTY9	KCTD16	BTB/POZ domain-containing protein KCTD16	1	171.723	36.0259	39.0052	34.7342	56.0696	30.3007	44.2947	54.2002	60.1534	62.9935	287.363	24.2037	324.264	37.3655	54.0767	51.8218	59.2272	170.938	77.2637	108.701	-0.316014	-0.418807	-0.722854	0.637991	0.647687	0.48033	0.833939	0.595486	0.703651	0.791243	1.47078	0.31384
Q5XG69	FAM169A	Soluble lamin-associated protein of 75 kDa	1	110.971	91.8392	76.6026	91.19	61.1141	121.068	98.7704	76.1266	33.7613	77.193	110.397	94.7922	148.723	74.5507	79.848	147.718	134.904	129.534	30.9931	84.7706	-0.228544	-0.419479	-0.717643	0.640063	0.212237	0.597533	1.02019	0.512031	0.169024	0.24579	0.417008	0.788725
Q9CRD2	EMC2	ER membrane protein complex subunit 2	2	266.321	237.144	230.699	257.161	218.133	290.654	256.727	224.935	168.103	173.882	357.365	329.47	275.581	291.629	243.174	269.207	263.93	195.235	241.309	204.522	-0.112738	-0.443706	-0.715038	0.64175	0.311146	1.27651	2.56844	0.106598	-0.049431	-0.315392	-0.433221	0.781006
P62717	RPL18A	60S ribosomal protein L18a	2	453.829	519.049	446.271	398.58	447.582	621.835	443.988	348.998	347.562	316.191	607.415	622.76	575.599	362.365	445.703	670.334	649.611	615.809	532.659	715.289	-0.121558	-0.433311	-0.70711	0.645713	0.188576	0.738712	1.25154	0.414581	0.445251	1.64976	4.26039	0.0119359
B7ZC23;B7ZC24;Q91W39	NCOA5	Nuclear receptor coactivator 5	1	100.01	100.497	93.1422	96.9219	99.5721	167.498	32.7018	84.285	89.3918	103.231	148.161	101.526	112.984	79.3437	99.2581	102.724	114.393	74.1921	94.2751	83.8134	-0.240789	-0.411766	-0.705532	0.646473	0.107676	0.487685	0.775841	0.624421	-0.0420492	-0.24089	-0.342088	0.828131
Q8BHC1	RAB39B	Ras-related protein Rab-39B	2	190.36	226.295	217.421	207.676	232.39	198.929	163.142	233.032	227.594	172.423	81.0854	159.546	179.812	121.633	160.987	266.77	197.781	233.419	230.547	277.873	-0.0867043	-0.462668	-0.703884	0.647422	-0.652351	-1.40046	-3.34504	0.0451212	0.16257	0.832519	1.31056	0.373238
Q6ZQ58;Z4YJT3	LARP1	La-related protein 1	1	76.1693	14.325	114.721	94.5643	81.3623	62.5145	47.2765	64.7107	32.6593	75.5812	49.5851	39.6919	52.2878	68.308	64.9208	34.9706	49.2947	32.471	49.7524	37.2356	-0.334862	-0.406543	-0.701776	0.64873	-0.226492	-0.291264	-0.492622	0.755718	-0.566587	-0.686686	-1.24314	0.399235
A2AMQ5;Q99L43	CDS2	Phosphatidate cytidylyltransferase	3	410.342	484.039	520.381	558.529	645.374	456.368	550.665	489.769	429.077	455.778	677.842	680.051	641.217	770.393	690.641	478.125	478.816	228	395.549	315.792	-0.0913305	-0.451712	-0.698685	0.650166	0.414975	1.40041	3.15471	0.0548352	-0.534192	-1.21389	-2.54496	0.0838689
Q99LS3	PSPH	Phosphoserine phosphatase	1	107.956	136.933	103.109	38.7791	44.2141	93.7436	104.238	47.5095	71.3105	34.8911	197.322	185.27	154.168	107.173	221.867	155.944	196.299	170.095	175.623	141.076	-0.317944	-0.404565	-0.697636	0.650268	1.13085	1.33085	3.10626	0.0577721	1.15071	1.40101	3.46887	0.0285586
E9PXB7;Q8CFI0;Q8CFI0-3	NEDD4L	E3 ubiquitin-protein ligase NEDD4-like	3	214.759	204.294	256.879	233.199	233.918	215.255	185.171	168.362	231.393	259.481	354.913	336.997	382.101	335.876	345.93	313.9	277.242	160.357	272.449	277.622	-0.0879426	-0.455531	-0.697502	0.650268	0.634943	1.79408	7.14972	0.00156503	0.1576	0.533741	0.876063	0.565802
Q3UNH4	GPRIN1	G protein-regulated inducer of neurite outgrowth 1	13	1384.08	1358.86	1361.84	1674.6	2023.74	1146.38	1205.97	1262.59	1501.94	1830.37	959.816	890.102	972.525	1662.8	1873.62	784.188	1091.46	780.363	1086.87	779.556	-0.116939	-0.426243	-0.693039	0.652235	-0.32678	-0.753014	-1.34362	0.381789	-0.7908	-1.60124	-4.65177	0.00793183
Q8BL66	EEA1	Early endosome antigen 1	2	75.3175	81.3783	77.5072	90.0146	287.772	46.6737	75.3604	80.7513	153.548	110.523	224.273	45.0699	76.9401	100.731	224.079	32.7309	176.502	40.9629	71.0398	273.719	-0.284871	-0.402157	-0.691853	0.652794	0.0969881	0.111201	0.186481	0.913075	-0.247038	-0.237041	-0.405305	0.791955
P42125	ECI1	Enoyl-CoA delta isomerase 1, mitochondrial	1	79.9527	71.3005	87.8192	88.4154	83.7765	86.773	70.8619	98.4088	81.6698	69.7056	57.7883	49.598	99.3033	56.6155	49.5676	67.3006	41.9604	93.665	80.0884	67.3243	-0.0699374	-0.486831	-0.685273	0.657269	-0.450311	-1.30569	-2.8318	0.0780667	-0.223787	-0.732698	-1.25004	0.396637
Q9CPY7;Q9CPY7-2	LAP3	Cytosol aminopeptidase	5	694.045	689.177	455.754	516.203	495.739	577.041	619.514	536.03	447.35	408.946	687.43	709.652	562.164	547.377	547.337	501.541	548.173	668.407	416.517	519.656	-0.102969	-0.427983	-0.682638	0.658998	0.111613	0.521927	0.829311	0.597017	-0.141902	-0.577487	-0.923373	0.544287
Q8K4Z0;Q8K4Z0-2	LGI2	Leucine-rich repeat LGI family member 2	1	73.3354	85.0226	57.3168	54.8037	66.437	90.1087	124.616	46.5756	40.6235	38.6832	179.853	197.918	86.6824	68.6036	49.5986	126.757	118.54	35.2973	57.2266	34.6065	-0.240172	-0.397381	-0.680465	0.660366	0.596354	0.860776	1.60759	0.294309	-0.00135156	-0.00192148	-0.00323539	0.997479
E9PYX3;E9Q9N6;E9QMP6;F6ZS70;Q05512;Q05512-3;Q05512-4;Q3T9A3	MARK2	Serine/threonine-protein kinase MARK2	3	589.526	612.163	530.499	552.809	538.735	420.089	633.564	716.589	486.793	372.222	581.751	473.949	668.868	648.796	577.942	458.252	482.991	504.861	526.563	429.613	-0.113424	-0.415186	-0.673888	0.664413	0.0558985	0.360476	0.52396	0.740163	-0.277385	-1.64705	-3.26338	0.0360194
P06801;Q3TQP6	ME1	NADP-dependent malic enzyme	8	334.529	332.797	330.15	341.64	425.97	220.844	268.305	236.147	457.465	429.069	107.4	165.167	143.491	199.691	271.946	382.672	403.514	552.618	853.625	643.868	-0.142162	-0.404327	-0.673366	0.664413	-1.04179	-1.61288	-4.96576	0.00876425	0.594907	1.25517	2.71102	0.0694131
Q3UW66;Q99J99	MPST	Sulfurtransferase	4	541.09	551.414	486.175	425.567	411.836	513.185	488.412	396.289	343.153	483.841	450.458	466.133	462.622	387.822	464.159	656.279	701.978	637.128	720.935	558.169	-0.0860118	-0.43849	-0.67274	0.664413	-0.0991079	-0.711534	-1.03963	0.504175	0.398117	1.60305	3.8166	0.0189142
Q3U0P5	ENTPD6	Ectonucleoside triphosphate diphosphohydrolase 6, isoform CRA_a	1	16.7021	33.8104	50.5958	45.154	49.4199	29.4165	32.5722	38.7156	49.4431	46.8622	44.867	40.1407	46.1362	46.9777	47.4867	57.3738	48.6154	50.765	87.6532	77.3742	-0.168308	-0.398486	-0.671938	0.664683	0.284433	0.677923	1.18769	0.441024	0.861987	1.41067	3.45915	0.0287135
Q9D0K2	OXCT1	Succinyl-CoA:3-ketoacid coenzyme A transferase 1, mitochondrial	20	14059.9	14282.4	14193.2	14442.9	14576	15664.8	17293	13527.9	12422.8	11774.1	16714.7	15655.5	14038.2	14671.9	15534.8	13717.9	13328.9	10817.1	13367.6	11599.9	-0.0737223	-0.461502	-0.671537	0.664683	0.0792538	0.979672	1.132	0.465826	-0.190046	-1.32933	-2.07402	0.153891
Q9CZN7	SHMT2	Serine hydroxymethyltransferase	6	1517.98	1646.95	1390.64	1114.65	1180.65	1269.88	1910.11	998.379	1061.45	967.202	1550.94	1646.5	1586.4	1312.54	1405.53	1599.51	1595.74	1491.42	1168.5	1222.34	-0.117785	-0.410604	-0.670264	0.665347	0.162928	0.966727	1.58068	0.302054	0.050583	0.307286	0.429396	0.782397
H3BJ75;Q9QZB9	DCTN5	Dynactin subunit 5	2	47.624	52.5588	107.535	100.729	120.551	82.5716	78.7437	54.1609	68.8389	91.4165	63.7018	77.0921	81.9805	84.3487	70.029	132.467	72.929	104.173	114.611	57.988	-0.17382	-0.394564	-0.66665	0.667179	-0.0981492	-0.245559	-0.405474	0.801478	0.249466	0.462384	0.79395	0.601065
Q9D3D0	TTPAL	Alpha-tocopherol transfer protein-like	1	147.718	58.5734	119.829	109.625	57.3944	72.2613	89.6605	99.7397	78.8192	78.9816	89.7419	51.5822	128.342	69.7203	44.8001	21.4577	15.0045	130.789	60.9867	44.8392	-0.171876	-0.393924	-0.665167	0.668009	-0.368895	-0.624748	-1.09832	0.480004	-1.10065	-1.02687	-2.06742	0.155482
F8WIJ0;Q9JIS8	SLC12A4	Solute carrier family 12 member 4	1	132.554	79.8607	26.1089	97.4562	123.211	95.5353	48.6824	65.3847	74.5442	73.8845	88.8537	46.3813	65.7951	76.5379	66.4145	94.804	68.9525	130.588	98.6839	93.6341	-0.265245	-0.385977	-0.662362	0.668528	-0.260411	-0.380736	-0.647978	0.687484	0.291506	0.422341	0.728506	0.628825
Q3THS6	MAT2A	S-adenosylmethionine synthase isoform type-2	3	208.81	229.833	206.712	178.82	198.287	259.275	166.681	153.016	182.726	190.144	357.057	218.666	349.773	223.802	224.463	308.788	261.891	254.437	236.75	218.875	-0.0864215	-0.428213	-0.660506	0.669652	0.40598	1.18529	2.40774	0.125059	0.321805	1.55633	3.28013	0.0351755
E9Q2X2;Q6P9K9	NRXN3	Neurexin-3	2	162.158	103.811	79.3867	135.291	148.848	387.974	53.8802	35.4056	194.216	45.055	134.544	120.492	140.513	128.853	117.063	276.155	253.25	141.578	206.048	42.3713	-0.402835	-0.378846	-0.65408	0.673369	0.0670296	0.224464	0.362398	0.819654	0.350285	0.444963	0.772382	0.608995
P28652;Q5SVI0;Q5SVI1;Q5SVI2;Q5SVI3;Q5SVI9;Q5SVJ0;Q5SVJ1;Q68EG2	CAMK2B	Calcium/calmodulin-dependent protein kinase type II subunit beta	4	3200.09	3028.17	3278.86	3092.95	3510.26	2639	2399.37	3264.27	3133.43	3586.47	2099.68	2035.89	2863.43	3004.03	2997.75	2593.52	2719.22	4122.78	2792.73	3463.6	-0.0771748	-0.435842	-0.651762	0.674205	-0.318224	-1.21093	-2.39593	0.126042	-0.0600376	-0.303308	-0.448472	0.772501
D3Z2J3;Q99PU8;Q99PU8-2;Q99PU8-3	DHX30	Putative ATP-dependent RNA helicase DHX30	1	44.3608	38.6996	55.4603	44.8713	29.9665	62.5985	27.6876	56.3676	53.3136	28.6367	83.8744	61.9945	70.0842	36.8569	50.3091	54.3605	12.3656	58.6136	36.2138	61.6828	-0.172125	-0.382719	-0.646542	0.676952	0.464	0.994402	1.91204	0.20901	-0.0187009	-0.0290809	-0.0488394	0.975453
Q8JZP2	SYN3	Synapsin-3	1	36.9757	47.7787	40.9471	59.2985	62.1395	54.251	28.2328	43.7803	53.8974	80.6847	39.8854	23.6544	45.2127	54.7764	45.6906	19.8366	31.2145	51.9367	52.9276	54.689	-0.150156	-0.38553	-0.645815	0.677187	-0.28407	-0.822252	-1.46912	0.335594	-0.218764	-0.537471	-0.915616	0.547072
Q62108;Q62108-2;Q62108-3	DLG4	Disks large homolog 4	6	426.37	400.674	475.406	568.379	632.067	366.872	273.212	450.85	681.656	486.051	488.953	343.492	317.395	538.908	574.064	938.321	312.137	371.679	185.631	287.047	-0.153883	-0.381296	-0.639966	0.680802	-0.156082	-0.458826	-0.765032	0.630454	-0.494389	-0.754968	-1.37858	0.346198
Q9CQW2	ARL8B	ADP-ribosylation factor-like protein 8B	5	330.594	410.532	470.466	474.909	616.102	386.686	420.927	375.339	415.484	451.652	428.512	499.736	493.435	525.647	521.407	609.787	622.321	378.195	572.048	738.008	-0.0979923	-0.399486	-0.637341	0.682545	0.134518	0.535457	0.873987	0.579213	0.29802	0.795592	1.41293	0.335492
E9PUC4;Q6NSW3;Q6NSW3-2;Q6NSW3-3;Q6NSW3-4	SPHKAP	A-kinase anchor protein SPHKAP	1	142.431	90.5387	141.625	208.175	141.048	163.207	56.2737	172.332	132.49	109.964	77.3475	89.5736	116.409	101.973	111.811	124.049	137.271	63.2214	103.495	147.621	-0.201676	-0.372056	-0.633059	0.684923	-0.51351	-1.19617	-2.49494	0.1139	-0.321336	-0.676093	-1.19372	0.421382
O88455	DHCR7	7-dehydrocholesterol reductase	2	194.103	164.569	159.596	182.163	196.971	160.901	191.449	155.728	157.418	168.662	128.019	188.99	152.265	161.96	197.778	160.001	197.392	249.613	183.91	284.314	-0.0606521	-0.464434	-0.62918	0.686981	-0.116493	-0.594116	-0.937639	0.549714	0.235246	0.804123	1.38362	0.344507
Q9D4I9	RAB23	RAB23, member RAS oncogene family, isoform CRA_a	2	162.958	273.253	193.052	245.354	272.132	180.606	215.301	253.287	177.868	200.425	164.503	308.305	200.03	331.819	260.652	298.856	320.196	340.577	223.018	325.133	-0.107672	-0.386364	-0.626891	0.688118	0.135716	0.376664	0.624823	0.697224	0.409054	1.17431	2.34222	0.111034
P63168	DYNLL1	Dynein light chain 1, cytoplasmic	1	23.532	17.7007	32.1672	32.2301	32.6724	28.0695	24.0839	45.9497	34.5667	32.2163	31.6857	16.6183	29.3721	33.082	20.1319	27.4705	17.8886	28.454	38.8927	54.3258	-0.0770539	-0.4131	-0.624742	0.689143	-0.131809	-0.662315	-1.05967	0.497116	0.321296	1.16768	2.21932	0.128858
Q8BMJ2	LARS	Leucine--tRNA ligase, cytoplasmic	8	868.888	967.373	843.825	708.191	719.819	939.151	842.026	726.241	682.634	626.198	960.214	1084.21	887.711	865.121	989.749	1359.99	1252.49	1193.42	1133.81	1278.52	-0.0752343	-0.413742	-0.621765	0.690881	0.240417	1.43196	2.77849	0.0825531	0.592864	1.78324	6.16402	0.00287835
Q8BH95	ECHS1	Enoyl-CoA hydratase, mitochondrial	10	2109.72	1718.82	1563.45	1896.64	1455.72	1973.37	1829.02	1485.18	1447.41	1242.09	1797.21	2024.23	1570.51	1769.86	1571.83	1410.35	1299.19	1413.97	1469.07	1106.45	-0.0918146	-0.389914	-0.617352	0.693667	0.0205367	0.115293	0.171407	0.920729	-0.377703	-1.40341	-2.97876	0.0500831
Q91YM2	ARHGAP35	Rho GTPase-activating protein 35	1	42.9904	35.4575	46.9898	41.6758	52.7397	47.5112	36.8889	57.5775	47.829	50.4843	44.6822	54.305	57.7677	56.5072	40.6125	55.7788	54.8423	52.9257	61.2292	73.1879	-0.0699383	-0.420237	-0.616773	0.693784	0.188259	0.935607	1.59031	0.299467	0.51651	1.7183	5.06465	0.00545695
Q6PD26	PIGS	GPI transamidase component PIG-S	3	205.003	224.933	97.2139	188.211	179.175	196.545	149.51	147.852	146.467	127.953	153.136	205.186	146.092	127.17	128.149	233.595	205.933	251.797	120.969	148.621	-0.13053	-0.370932	-0.615672	0.694319	-0.195897	-0.520909	-0.882139	0.574927	0.106896	0.252751	0.419013	0.787944
Q3TDQ1	STT3B	Dolichyl-diphosphooligosaccharide--protein glycosyltransferase subunit STT3B	2	76.4167	132.503	112.966	110.855	97.2599	120.516	131.274	112.507	59.1374	71.6126	111.789	156.082	65.7322	67.2986	90.8091	93.1017	83.0354	46.5773	58.7805	68.4832	-0.146893	-0.366218	-0.61348	0.695728	-0.168803	-0.40446	-0.678844	0.670492	-0.573628	-1.25771	-2.70951	0.0694157
D3Z601;Q99JH7	CLSTN3	Calsyntenin-3	1	48.2792	48.7208	50.0553	66.477	58.4367	51.52	67.0614	65.5149	68.3313	32.5828	60.2878	173.37	68.9436	120.553	64.5377	74.3296	73.0233	84.5305	74.6519	52.2809	-0.118813	-0.369929	-0.608884	0.698024	0.715578	1.18793	2.51436	0.112077	0.457434	1.27314	2.67844	0.0719891
Q91V36	NRBP2	Nuclear receptor-binding protein 2	1	28.271	18.4757	31.4651	46.45	34.881	30.9238	33.4367	37.2689	44.9637	32.7729	23.4199	19.3882	25.9099	30.5661	18.2148	26.6766	127.074	27.8745	87.7116	100.563	-0.0779504	-0.396275	-0.605951	0.700029	-0.444999	-1.59244	-4.17733	0.0188514	1.07908	1.2012	2.61206	0.077748
Q6ZWU9	RPS27	40S ribosomal protein S27	1	71.8262	76.5275	77.3882	76.52	74.3195	70.5926	48.4579	77.882	89.1436	93.474	64.8744	81.8868	95.5104	50.8482	22.7324	67.1802	67.7554	64.7247	61.7801	86.8134	-0.093527	-0.380044	-0.605513	0.700034	-0.417318	-0.733153	-1.31712	0.390175	-0.0689007	-0.558121	-0.70314	0.642462
Q9CQN1	TRAP1	Heat shock protein 75 kDa, mitochondrial	9	2886.69	1875.77	2632.38	2650.32	2603.77	2654.6	1492.03	2630.55	2328.81	2398.75	3069.49	1966.39	2701.37	2688.33	2706.53	2333.32	2388.42	2551.15	1940.95	1701.69	-0.111777	-0.369117	-0.603801	0.700713	0.0651638	0.270798	0.427729	0.789022	-0.217025	-0.857364	-1.45281	0.320036
E9PUW7;Q9EPK7;Q9EPK7-2	XPO7	Exportin-7	1	110.759	71.071	87.3214	66.3176	78.1507	104.306	86.8651	74.5494	70.221	61.5639	65.8775	98.352	75.1916	137.451	58.2294	88.7809	68.1266	95.9265	93.3123	74.4388	-0.110756	-0.364704	-0.596519	0.704972	0.0199564	0.0514708	0.0842008	0.959547	0.0811322	0.310315	0.487972	0.750681
P11499	HSP90AB1	Heat shock protein HSP 90-beta	33	54874.2	54144.8	51180.1	47860.1	50530.1	54025.7	59157.1	52607	51228.3	53511.3	59440	59944.8	62045.7	55179	55883.2	65195.9	63368.5	66659.6	69742.2	60587.5	-0.0440999	-0.590182	-0.595142	0.705583	0.134094	1.4453	2.00267	0.190685	0.302274	1.81288	4.01861	0.0156313
Q9CZW5	TOMM70A	Mitochondrial import receptor subunit TOM70	8	3026.28	3086.85	3221.77	3131.9	3199.49	3153.36	3014.78	2929.38	2856.23	2898.94	2845.64	2823.96	2962.75	3166.87	2994.99	2401.31	2425.89	2620.06	1842.09	1968.98	-0.0402986	-0.735063	-0.592257	0.707556	-0.07253	-1.02493	-1.08607	0.485987	-0.492514	-1.69005	-4.72941	0.00733948
Q8VDC0	LARS2	Probable leucine--tRNA ligase, mitochondrial	2	319.46	91.7265	336.539	189.938	145.059	186.943	210.197	143.672	199.264	99.9514	243.04	184.767	202.037	195.059	139.123	295.597	173.353	275.517	166.714	69.1559	-0.212542	-0.346658	-0.590725	0.708441	-0.0152916	-0.0268127	-0.044541	0.978869	-0.146938	-0.19571	-0.331822	0.832025
Q9JKF6	PVRL1	Nectin-1	1	60.2636	49.0363	79.1099	114.571	118.903	39.393	81.8036	91.3119	80.928	93.6538	41.777	60.5638	55.3829	111.063	107.068	41.6397	67.7191	34.462	67.3978	88.995	-0.164952	-0.346326	-0.584609	0.712676	-0.193632	-0.354375	-0.598123	0.707963	-0.431454	-0.851186	-1.57325	0.280717
P19783	COX4I1	Cytochrome c oxidase subunit 4 isoform 1, mitochondrial	11	2963.07	2980.24	2740.75	3053.06	2578.83	2512.33	2783.54	3053.46	2706.38	2393.89	3122.91	3712.91	3599.87	3249.48	3240.04	3301.44	3087.83	2608.7	2107.5	2555.86	-0.0540513	-0.441045	-0.580785	0.714362	0.252035	1.49438	3.0087	0.0641881	-0.0851925	-0.487503	-0.704828	0.642142
Q03137	EPHA4	Ephrin type-A receptor 4	2	140.506	126.186	158.29	225.303	216.155	157.625	113.245	145.307	181.645	163.758	105.762	154.995	161.288	142.949	183.857	177.549	194.017	243.391	167.42	274.528	-0.11622	-0.349242	-0.575659	0.716864	-0.18891	-0.537548	-0.908274	0.564079	0.299897	0.773948	1.37236	0.348757
Q6ZPJ3	UBE2O	E2/E3 hybrid ubiquitin-protein ligase UBE2O	7	244.135	325.356	293.722	300.983	335.691	308.957	229.401	279.963	249.924	317.036	262.596	294.468	447.461	373.898	374.678	571.675	408.839	583.454	522.216	592.342	-0.0721935	-0.379947	-0.575516	0.716864	0.221652	0.860158	1.50087	0.326129	0.808484	1.7112	5.84793	0.00329521
Q63844	MAPK3	Mitogen-activated protein kinase 3	4	133.852	183.966	143.552	174.753	204.929	86.4689	122.974	165.699	243.043	150.161	195.941	175.629	288.963	258.403	304.462	179.854	213.084	222.449	218.98	214.004	-0.145402	-0.342563	-0.574563	0.717284	0.539149	1.30908	2.90075	0.072662	0.332428	1.21134	2.34311	0.111034
O35382	EXOC4	Exocyst complex component 4	3	193.144	186.946	229.392	202.565	236.66	202.307	177.822	221.506	159.49	216.764	155.808	246.149	237.941	145.97	246.172	183.487	170.851	137.73	53.9065	122.174	-0.0701829	-0.38011	-0.571769	0.718114	-0.0413618	-0.156166	-0.248181	0.878319	-0.755724	-1.22961	-2.67242	0.072567
Q80U23;Q80U23-2;Q80U23-3	SNPH	Syntaphilin	2	203.833	252.364	224.159	223.737	216.562	236.002	202.346	159.867	197.643	257.748	231.74	212.866	201.664	229.03	251.559	253.374	285.577	236.023	308.57	279.61	-0.0704712	-0.379056	-0.571103	0.718114	0.0208487	0.195673	0.246226	0.879541	0.281318	1.37579	2.60887	0.0779029
J3QP43;Q0VBF8	6330403A02RIK	Protein 6330403A02Rik	2	143.187	160.442	148.866	200.143	235.98	95.4694	85.5783	192.216	193.307	244.216	58.0964	57.3842	60.5655	87.8596	121.407	36.3814	56.2116	162.454	133.908	146.654	-0.176554	-0.337135	-0.570929	0.718114	-1.25096	-1.63452	-5.26442	0.00664605	-0.907388	-1.07421	-2.19369	0.13249
P03911;Q7JCY6	MT-ND4;MTND4	NADH-ubiquinone oxidoreductase chain 4	2	161.973	159.945	164.5	160.481	139.427	161.753	171.665	126.484	144.684	129.57	161.176	151.945	123.733	133.743	146.912	132.534	123.494	168.496	121.622	109.156	-0.0556627	-0.419243	-0.569688	0.718766	-0.132077	-1.05351	-1.57385	0.304076	-0.265052	-1.29202	-2.36427	0.107808
P68372	TUBB4B	Tubulin beta-4B chain	50	435187	476910	425820	404857	491260	445973	499258	541958	492334	584424	438760	422738	477162	457936	473273	463318	477242	480924	508503	503064	-0.0473614	-0.478263	-0.569211	0.7188	-0.0654156	-0.777609	-0.899789	0.567085	0.0354305	0.293101	0.359383	0.819707
P80317	CCT6A	T-complex protein 1 subunit zeta	12	4197.65	4007.66	3742.81	3115.47	3640.65	3949.41	3705.81	3445.97	3065.21	3389.41	3677.55	3678.15	3725.72	3141.23	3256.68	4814.98	4405.4	5350.92	4300.45	5135.35	-0.0560162	-0.414659	-0.567067	0.719481	-0.0834976	-0.629477	-0.893639	0.570255	0.365349	1.57394	3.55016	0.0262619
O08848	TROVE2	60 kDa SS-A/Ro ribonucleoprotein	2	169.84	170.833	128.94	126.926	107.329	127.542	162.038	81.3147	125.253	143.816	162.966	145.683	120.424	98.5992	113.414	98.3008	101.477	162.842	69.1602	68.6883	-0.105936	-0.345985	-0.565435	0.720347	-0.136142	-0.518237	-0.848792	0.588094	-0.520003	-1.11389	-2.24169	0.125633
Q9JKK7	TMOD2	Tropomodulin-2	8	673.53	805.984	825.26	992.218	1272.38	615.874	942.792	727.741	853.829	934.535	418.758	412.855	443.58	597.364	673.541	646.061	838.885	474.494	1094.75	964.987	-0.107491	-0.34521	-0.565127	0.720347	-0.83947	-1.5046	-4.00443	0.0225929	-0.241586	-0.533607	-0.915963	0.547072
Q9CY16	MRPS28	28S ribosomal protein S28, mitochondrial	1	156.598	117.401	153.263	141.153	130.256	107.205	150.683	140.57	104.401	143.697	172.187	179.482	151.818	129.442	152.603	144.662	172.001	108.194	121.536	98.8918	-0.0750682	-0.365373	-0.562531	0.721494	0.170839	0.917597	1.52361	0.319069	-0.120178	-0.519752	-0.814186	0.591936
O08600	ENDOG	Endonuclease G, mitochondrial	1	33.0112	32.103	44.0705	49.3936	25.3866	30.5207	35.7993	47.5988	36.2284	51.7863	32.2276	23.7918	29.0576	33.9771	21.2142	34.4122	22.7958	15.8922	32.516	56.3654	-0.105872	-0.344004	-0.562406	0.721494	-0.407024	-1.17662	-2.38291	0.127355	-0.169951	-0.422943	-0.709043	0.639543
F8VPN4	AGL	Protein Agl	1	36.7505	34.2351	37.5039	29.5952	39.0557	43.4414	30.9441	42.3967	48.7819	34.3752	36.0466	37.0902	34.7273	27.1871	26.1078	29.5252	15.4634	26.2116	35.9263	39.0721	-0.094232	-0.348846	-0.561777	0.721651	-0.176461	-0.565406	-0.95	0.546062	-0.236062	-0.716864	-1.2321	0.403899
Q9D906	ATG7	Ubiquitin-like modifier-activating enzyme ATG7	1	18.5247	60.6891	59.6765	42.2261	53.5735	50.2484	34.8539	71.6264	33.8066	39.0842	29.3325	57.8385	60.592	45.5906	41.6224	62.1424	56.7177	49.1166	70.0515	73.1403	-0.182694	-0.3258	-0.552545	0.728076	0.052501	0.0926196	0.153997	0.929843	0.584063	1.02868	2.02868	0.163247
E9Q0K9;Q3V1U8	ELMOD1	ELMO domain-containing protein 1	1	232.835	298.878	294.728	256.568	334.9	242.589	329.539	297.499	182.171	258.978	271.067	289.36	258.725	321.61	270.827	266.931	202.246	204.816	246.558	211.271	-0.0890824	-0.343066	-0.5492	0.729377	0.013658	0.0870428	0.12535	0.941361	-0.321498	-1.26615	-2.45909	0.0946486
Q9Z1Z2	STRAP	Serine-threonine kinase receptor-associated protein	6	658.58	662.237	671.402	648.676	730.069	671.327	711.533	560.991	579.226	685.718	822.698	728.965	747.345	789.897	705.641	605.827	566.514	308.999	643.417	526.727	-0.0475935	-0.439855	-0.546699	0.730177	0.17178	1.28336	2.10867	0.170306	-0.435747	-1.17279	-2.36029	0.108317
P63073	EIF4E	Eukaryotic translation initiation factor 4E	1	30.036	28.2417	48.8051	64.5142	52.5638	41.6552	40.216	35.3496	52.3892	63.9177	45.3711	36.5086	59.3132	54.9253	46.1801	38.6112	55.6243	34.7063	48.1035	53.4233	-0.105534	-0.330287	-0.541406	0.733586	0.146286	0.541801	0.893307	0.570255	0.173981	0.545527	0.906613	0.551704
A2CG35;P35283	RAB12	Ras-related protein Rab-12	3	238.187	273.273	246.971	259.459	261.609	214.261	183.926	241.765	269.232	295.716	245.7	279.046	225.502	292.643	283.701	207.155	167.351	295.115	180.98	175.149	-0.0683173	-0.353296	-0.536194	0.736408	0.0594884	0.512211	0.681545	0.669791	-0.348232	-1.21588	-2.38008	0.105587
P63005	PAFAH1B1	Platelet-activating factor acetylhydrolase IB subunit alpha	8	886.179	1056.52	859.131	919.207	1012.95	712.087	944.248	897.943	1059.65	803.023	933.084	922.084	1057.16	1236.47	1197.58	975.411	952.182	785.966	1155.63	901.218	-0.0619029	-0.364568	-0.535715	0.736442	0.190253	0.961529	1.63937	0.285048	-0.0134898	-0.076927	-0.108859	0.943705
Q60996;Q60996-2;Q60996-3;Q60996-4	PPP2R5C	Serine/threonine-protein phosphatase 2A 56 kDa regulatory subunit gamma isoform	2	425.778	389.109	384.221	398.185	359.035	317.499	360.497	366.537	389.011	400.798	328.196	309.412	347.44	273.457	321.582	412.985	391.83	436.977	457.855	347.542	-0.0460049	-0.432349	-0.532651	0.737871	-0.296632	-1.54765	-3.4152	0.0413753	0.0371698	0.320879	0.385478	0.803448
Q9DCB8	ISCA2	Iron-sulfur cluster assembly 2 homolog, mitochondrial	2	124.526	130.988	106.703	118.327	113.118	142.929	148.06	65.7379	112.067	96.2866	196.398	147.562	124.473	131.494	144.188	112.499	80.2746	50.8625	87.5939	64.0725	-0.105007	-0.319097	-0.52405	0.742128	0.309078	1.29146	2.60774	0.102247	-0.598741	-1.36011	-3.10695	0.0430785
Q91W86	VPS11	Vacuolar protein sorting-associated protein 11 homolog	3	183.104	112.56	170.355	142.822	135.904	126.679	140.619	111.69	121.8	177.126	129.003	150.275	149.254	135.991	120.934	111.432	114.419	171.74	98.3968	102.743	-0.0837883	-0.32844	-0.523813	0.742128	-0.102506	-0.476511	-0.753717	0.636241	-0.308147	-0.971769	-1.77124	0.222343
D3YX08;D3Z0I8;D3Z3Z2;D3Z7P2;Q3UBX0	TMEM109	Transmembrane protein 109	1	102.312	138.889	160.262	146.218	134.443	220.458	248.864	199.626	37.9029	34.1177	194.161	173.585	165.003	143.619	142.833	172.151	171.31	127.57	125.179	128.047	-0.300004	-0.304825	-0.522084	0.742567	0.273212	1.06075	1.96719	0.196632	0.0986342	0.432224	0.668641	0.660019
Q3TPX4	EXOC5	Exocyst complex component 5	2	149.969	185.435	178.467	195.573	248.743	148.46	140.028	188.606	235.033	165.206	207.985	145.566	180.723	247.531	260.491	254.866	211.205	192.022	133.525	215.383	-0.0922312	-0.322212	-0.521532	0.742661	0.122878	0.396276	0.650964	0.685788	0.0608277	0.203891	0.325141	0.835655
Q8BJY1	PSMD5	26S proteasome non-ATPase regulatory subunit 5	6	315.248	394.845	364.042	311.697	477.826	422.623	364.104	327.401	299.55	288.649	513.21	481.5	459.801	420.144	488.073	453.919	448.859	449.401	498.833	229.765	-0.0756167	-0.332112	-0.520184	0.742736	0.370026	1.40452	3.09741	0.0580483	0.10649	0.322442	0.524932	0.733399
Q9EQP2	EHD4	EH domain-containing protein 4	1	26.3428	19.8465	42.9284	35.0213	27.562	30.604	38.8668	39.4164	34.0257	29.5894	50.2431	47.5831	41.255	38.2102	29.8469	38.7415	28.6764	38.7554	43.1001	44.3707	-0.0852054	-0.324231	-0.51912	0.743203	0.445403	1.19615	2.46433	0.117866	0.48527	1.35878	3.00166	0.0487025
F6VE93;Q69ZK9	NLGN2	Neuroligin-2 (Fragment)	1	117.675	148.835	115.324	164.518	126.567	133.681	133.251	102.664	138.018	114.461	142.509	122.656	116.771	133.155	136.234	141.067	137.795	181.719	149.288	151.151	-0.0667324	-0.340182	-0.517461	0.743397	-0.0385255	-0.223554	-0.331145	0.834985	0.195863	0.887515	1.46494	0.315663
G3UWE1;Q52L67;Q9CY27	TECR	MCG11048, isoform CRA_c	2	187.195	177.94	179.769	169.333	174.726	196.102	197.53	185.227	125.158	131.565	187.339	188.441	159.468	159.817	161.997	244.941	220.258	203.527	170.518	206.45	-0.0723711	-0.332984	-0.517138	0.743397	-0.0457172	-0.538471	-0.613878	0.701005	0.225919	1.36553	2.33608	0.111758
Q64520	GUK1	Guanylate kinase	1	104.623	113.812	101.292	108.498	125.188	59.563	82.3233	125.752	164.855	103.067	107.743	111.175	187.602	180.403	136.725	93.4633	50.7281	102.343	75.0868	131.299	-0.121132	-0.310117	-0.515954	0.743651	0.348188	1.05042	2.00773	0.189736	-0.320439	-0.820035	-1.47162	0.31384
Q8R2R9	AP3M2	AP-3 complex subunit mu-2	3	284.093	302.489	261.349	293.176	321.114	296.734	229.416	278.739	280.978	285.281	222.543	204.661	180.266	201.881	246.591	250.153	278.083	402.345	221.297	232.292	-0.0511433	-0.377118	-0.515118	0.743976	-0.461287	-1.66696	-4.76582	0.0103984	-0.112313	-0.481827	-0.752775	0.617426
D3Z0U5;D3Z4J2;D6RGM7;Q3UMC0;Q9D3R6;Q9D3R6-3	KATNAL2;SPATA5	Katanin p60 ATPase-containing subunit A-like 2	1	3030.4	2864.23	2977.64	2614.62	2992.09	2623.79	2836.68	2773.73	2788.32	2727.81	2660.07	2569.35	2542.01	2552.15	2394.77	3309.73	3355.27	3680.81	4174.7	4077.36	-0.034787	-0.640926	-0.510202	0.747624	-0.174834	-1.60693	-2.63892	0.0982628	0.355997	1.57176	3.4996	0.0279277
Q61024	ASNS	Asparagine synthetase [glutamine-hydrolyzing]	2	414.748	453.333	381.772	155.404	328.648	199.37	447.873	286.1	280.624	262.013	768.26	682.216	588.224	568.81	645.667	781.08	621.015	579.545	514.376	587.326	-0.145291	-0.302261	-0.508458	0.748202	0.998945	1.50029	4.01874	0.0223521	0.873603	1.40289	3.42357	0.0299062
Q3UUI3	THEM4	Acyl-coenzyme A thioesterase THEM4	4	366.881	329.869	381.02	411.745	445.153	243.942	371.024	311.539	458.963	409.09	356.895	357.382	366.546	520.23	541.587	326.194	283.435	176.579	529.61	236.739	-0.0849222	-0.316725	-0.508194	0.748202	0.141365	0.575214	0.94144	0.548448	-0.418991	-0.891035	-1.65704	0.254423
P49070	CAMLG	Calcium signal-modulating cyclophilin ligand	1	130.601	107.866	106.973	107.715	103.016	106.643	116.004	107.474	103.724	99.7303	109.203	106.083	93.5135	84.2997	75.989	95.0042	79.9102	108.808	73.6136	100.126	-0.0427384	-0.419496	-0.505032	0.749346	-0.259507	-1.20298	-2.27417	0.14236	-0.258419	-1.13226	-2.02222	0.16412
K3W4Q8;P18572;P18572-2	BSG	Basigin	5	429.66	482.704	405.233	458.939	438.129	379.22	496.295	364.654	426.3	422.627	544.117	592.014	547.532	550.154	472.97	808.425	844.054	912.248	886.939	898.684	-0.0470838	-0.380612	-0.501141	0.751806	0.294732	1.55285	3.42545	0.041036	0.929089	1.85939	10.2469	0.000360725
P47911	RPL6	60S ribosomal protein L6	8	2266.03	2193.82	2044.43	1702.09	1642.83	2271.37	1781.36	1926.41	1558.07	1607.93	2326.59	2482.66	2573.89	1756.27	1676.16	2703.06	2515.02	3013.26	2102.18	3009.56	-0.0648605	-0.327217	-0.498417	0.753315	0.137647	0.58304	0.949736	0.546062	0.434265	1.48329	3.40578	0.0303087
Q8K0C4	CYP51A1	Lanosterol 14-alpha demethylase	1	162.656	167.831	136.195	166.714	132.116	234.002	130.708	124.574	107.416	120.977	143.49	217.379	194.877	114.801	165.603	173.511	216.929	282.453	36.0511	162.864	-0.094474	-0.305358	-0.497896	0.753383	0.105638	0.404661	0.653327	0.684472	-0.0694288	-0.0904904	-0.152875	0.921954
E9QJT5;P56376	ACYP1	Acylphosphatase	2	71.0035	112.223	75.7983	160.791	61.6512	98.3341	108.158	61.8156	93.563	69.1305	110.454	81.801	37.9317	84.5124	136.068	72.4582	60.9634	31.4975	49.0359	114.216	-0.13179	-0.294909	-0.494021	0.75619	-0.126561	-0.207498	-0.347284	0.827514	-0.535626	-0.84985	-1.58829	0.275978
A2CG49;A2CG49-2;A2CG49-7;F6QYT9	KALRN	Kalirin	5	161.144	207.129	212.549	296.265	277.004	181.911	159.25	244.512	215.666	241.907	136.208	197.73	157.717	206.561	220.579	254.214	260.99	271.749	243.782	273.282	-0.0970877	-0.301036	-0.492732	0.756279	-0.304016	-0.859232	-1.55351	0.311007	0.210572	0.733888	1.23999	0.400559
B1ASZ3;Q64516;Q64516-1;Q64516-2	GK;GYK	Glycerol kinase	2	188.42	246.978	229.775	190.701	146.207	200.117	253.278	144.69	187.104	139.256	195.828	250.026	220.122	202.173	189.126	258.648	281.019	264.46	192.694	172.696	-0.0901287	-0.303223	-0.492202	0.756279	0.107225	0.496072	0.787146	0.618741	0.221633	0.803416	1.36803	0.35044
Q91W69	EPN3	Epsin-3	1	66.3762	55.8323	49.1782	76.9728	67.8267	56.5137	58.5716	74.5712	68.4141	67.3832	47.8286	35.5224	62.1217	52.0039	53.3079	42.0546	38.9139	67.241	57.7034	75.0309	-0.0556656	-0.338706	-0.49216	0.756279	-0.352563	-1.2245	-2.47666	0.116547	-0.132321	-0.491517	-0.790561	0.602374
Q7TT37	IKBKAP	Elongator complex protein 1	2	118.369	130.801	131.615	111.42	98.9447	150.825	102.292	102.289	98.1593	106.911	104.116	144.149	72.076	30.1975	104.864	180.547	114.855	174.597	143.249	174.502	-0.0650811	-0.316387	-0.48539	0.759318	-0.548449	-0.827819	-1.52991	0.317676	0.416484	1.33277	2.82121	0.0602866
Q8K221	ARFIP2	Arfaptin-2	3	186.07	213.858	231.532	221.245	218.163	174.581	169.283	214.22	261.37	191.321	194.792	261.6	275.395	281.608	253.934	252.544	243.192	197.813	212.656	194.147	-0.063504	-0.316197	-0.482633	0.761002	0.248155	1.18355	2.20392	0.155727	0.036275	0.264586	0.343555	0.827552
Q8BJU0;Q8BJU0-2	SGTA	Small glutamine-rich tetratricopeptide repeat-containing protein alpha	4	461.927	435.603	386.917	420.235	452.074	453.446	369.982	391.35	377.294	438.756	364.372	427.758	405.56	351.652	442.553	409.487	448.54	431.779	539.989	253.563	-0.0442919	-0.366518	-0.477342	0.764093	-0.104939	-0.890689	-1.25203	0.414581	-0.117001	-0.436093	-0.69661	0.645624
P60867	RPS20	40S ribosomal protein S20	2	363.523	351.029	351.523	371.514	348.909	375.076	303.637	339.418	287.015	373.801	304.087	391.739	424.086	306.328	333.169	412.465	431.907	508.226	382.08	439.354	-0.0468584	-0.350527	-0.475349	0.765007	-0.0208322	-0.14441	-0.203262	0.903235	0.254461	1.46499	2.68136	0.0718979
B0R091;P61022	CHP1	Calcineurin B homologous protein 1	2	208.117	199.301	227.403	230.717	232.813	185.779	237.814	189.285	230.051	198.029	312.732	321.642	270.251	367.76	289.008	229.314	278.046	174.93	246.622	198.684	-0.0480634	-0.341326	-0.471667	0.766791	0.514929	1.66572	4.92435	0.00903346	0.0236535	0.122371	0.178356	0.910778
P14115	RPL27A	60S ribosomal protein L27a	2	2567.12	2601.21	2622.15	2065.35	2025.08	2903.15	2150.07	2063.47	2027.5	1981.56	3121.08	3105.85	2821.55	2177.29	1923.68	3283.19	2932.5	3379.53	2140.08	3541.25	-0.0601822	-0.311663	-0.471413	0.766791	0.140318	0.564172	0.923397	0.556858	0.347004	1.23756	2.43431	0.0980062
P63276	RPS17	40S ribosomal protein S17	2	117.981	154.155	111.851	133.28	153.674	133.961	99.9721	106.105	189.642	98.3522	135.358	116.903	175.625	118.416	100.309	120.021	95.9008	288.365	100.278	117.948	-0.0901192	-0.288366	-0.470073	0.767529	-0.069418	-0.268942	-0.428641	0.788637	-0.00138122	-0.00303246	-0.00501098	0.99649
P11983	TCP1	T-complex protein 1 subunit alpha	16	5154.54	4985.8	4991.76	3754.87	4569.94	5175.62	4553.53	4417.71	3773.41	4309.65	5088.27	4870.97	5051.03	4039.23	4136.55	6460.39	5934.78	6670.97	5606.21	6528.19	-0.05156	-0.321926	-0.463679	0.771686	-0.00598457	-0.0378345	-0.0545689	0.974106	0.424612	1.64585	4.14809	0.0134897
D3Z7C6;Q9R0Q7	PTGES3	Prostaglandin E synthase 3	3	283.834	412.314	305.138	376.794	416.608	255.656	265.774	359.255	593.107	216.815	186.606	344.003	661.127	297.267	263.676	356.976	216.983	428.145	227.53	318.7	-0.116936	-0.273277	-0.455944	0.776588	-0.136761	-0.286224	-0.477959	0.76483	-0.252312	-0.706496	-1.22383	0.406956
Q9CQR6	PPP6C	Serine/threonine-protein phosphatase 6 catalytic subunit	1	169.351	160.734	194.195	177.785	112.65	166.314	106.243	113.619	168.793	191.18	192.186	176.346	201.327	74.1211	162.898	129.017	166.691	178.8	62.1497	107.627	-0.0908886	-0.278408	-0.455455	0.776628	-0.0664783	-0.152665	-0.251926	0.875743	-0.395616	-0.82587	-1.51031	0.300621
Q0KL02;Q0KL02-3;Q0KL02-4	TRIO	Triple functional domain protein	6	218.448	236.32	249.556	191.64	231.244	189.317	180.422	226.681	248.054	223.346	226.329	251.764	238.395	281.772	262.006	298.178	285.55	406.891	257.769	253.591	-0.0485247	-0.30919	-0.442215	0.78461	0.175738	1.20606	2.00655	0.189736	0.39838	1.4281	3.11119	0.0428828
Q7TSY6;Q7TSY6-2;Q7TSY6-3;Q7TSY6-4;Q7TSY6-5;Q7TSY6-6	CELF4	CUGBP Elav-like family member 4	1	149.284	137.524	164.592	40.9117	114.311	102.877	80.108	99.1329	96.2858	117.319	150.805	72.7194	175.924	111.512	124.433	96.0478	138.522	142.995	100.043	154.41	-0.150622	-0.261495	-0.441581	0.784767	0.147052	0.231361	0.388153	0.80835	0.20267	0.342209	0.582142	0.705087
Q7TMM9	TUBB2A	Tubulin beta-2A chain	17	92754.7	83087.5	81933	83493.5	80982.8	80023.2	86531.3	93643.4	90889.2	103347	76204.4	75485.4	88517.4	75612.9	79942.9	76974.1	85040.9	95892.3	81501.6	78000.5	-0.0347014	-0.392746	-0.436121	0.786711	-0.14644	-1.4268	-2.1086	0.170306	-0.0586225	-0.674256	-0.696079	0.645624
P52019;Q3TSS7	SQLE	Squalene monooxygenase	1	68.7018	51.3118	74.2166	64.0818	77.8911	128.805	44.3156	126.307	39.3493	37.7508	26.7505	39.2444	90.0039	73.7152	68.42	39.6854	46.0504	69.6422	56.4118	187.514	-0.158241	-0.254791	-0.431026	0.789811	-0.301055	-0.584925	-1.0164	0.51348	0.0676629	0.123737	0.206908	0.897485
Q9DCF9;Q9DCF9-2	SSR3	Translocon-associated protein subunit gamma	1	125.474	58.3195	109.676	104.344	74.1296	138.201	111.471	91.8352	32.2389	88.5293	115.681	105.739	93.1546	114.209	107.339	141.606	107.589	95.3013	104.565	159.388	-0.157513	-0.25364	-0.429043	0.79108	0.228242	0.695061	1.20083	0.435273	0.423208	0.989785	1.88392	0.194037
Q8JZS0	LIN7A	Protein lin-7 homolog A	1	20.008	45.8363	44.0119	84.4288	70.5102	33.4128	56.7212	57.0403	53.9389	48.9909	48.5187	32.2983	63.5909	51.7567	63.2552	50.2046	43.5345	44.0582	63.2166	84.7367	-0.129593	-0.254771	-0.428082	0.791507	0.0719098	0.13599	0.225946	0.891576	0.295598	0.573008	0.997759	0.50775
Q9D1B9	MRPL28	39S ribosomal protein L28, mitochondrial	3	194.552	233.386	195.437	220.502	154.399	181.952	179.032	214.245	180.795	176.8	238.915	278.59	226.839	241.245	271.618	215.626	253.478	170.073	121.798	154.483	-0.0501212	-0.286862	-0.422607	0.794189	0.355784	1.43207	3.17282	0.054019	-0.156895	-0.522782	-0.858848	0.573642
P39053-4	DNM1	Isoform 4 of Dynamin-1	38	14442.1	14207.7	14832.3	14931.4	14938.2	13405.5	12976.8	15129.2	15631.7	16830	10854.9	10934.1	11058.5	12300.4	12889.5	10616.5	11584.7	11683.1	11870.8	10457	-0.037569	-0.334629	-0.420795	0.795317	-0.354968	-1.71491	-4.59221	0.011951	-0.381238	-1.81325	-4.8645	0.00654128
F7BHJ0;Q6IRU5;Q6IRU5-2;Q6IRU5-3	CLTB	Clathrin light chain B (Fragment)	1	40.1255	28.6081	29.2275	43.9232	33.6006	31.9775	53.4345	41.4111	44.11	29.397	24.3611	13.9441	29.7921	34.1706	19.5908	17.5524	9.06738	14.6503	38.0195	39.4307	-0.0824532	-0.257481	-0.41984	0.795737	-0.611718	-1.41901	-3.41517	0.0413753	-0.652098	-1.22333	-2.62383	0.0767646
E9QMB7;Q8CES0;Q8CES0-2	NAA30	N-alpha-acetyltransferase 30	1	571.953	68.6058	601.934	404.361	607.859	481.877	218.747	55.3739	418.905	660.102	450.842	42.5251	607.303	426.726	394.295	335.094	519.272	365.934	61.878	257.03	-0.320472	-0.241917	-0.413387	0.798859	-0.299814	-0.213933	-0.361751	0.819819	-0.507466	-0.413169	-0.719354	0.633499
Q8CHW4	EIF2B5	Translation initiation factor eIF-2B subunit epsilon	1	29.2468	42.7623	42.8851	43.3123	30.0206	41.5206	30.3742	47.5983	53.7941	38.4445	49.519	43.9789	45.5148	100.838	29.2702	40.0658	50.3787	42.1919	37.828	105.977	-0.0737051	-0.252848	-0.408085	0.802132	0.39239	0.806797	1.46715	0.336263	0.543334	1.10994	2.23905	0.125973
Q9D365	SPCS3	Signal peptidase complex subunit 3	1	151.291	169.633	153.599	127.4	120.589	174.456	192.421	106.085	111.398	98.6044	179.292	203.147	190.399	167.896	128.328	153.168	187.445	104.839	123.21	131.156	-0.0774449	-0.249467	-0.405304	0.803692	0.266627	1.06558	1.9698	0.195972	-0.0510875	-0.221671	-0.338374	0.828131
Q8CH72	TRIM32	E3 ubiquitin-protein ligase TRIM32	1	56.0725	47.7969	44.4837	55.7084	65.213	44.5821	47.1237	64.7474	57.9688	74.0876	68.5969	46.5481	69.3564	64.9306	50.4454	42.7292	72.7742	62.6381	79.686	96.9418	-0.0580063	-0.26075	-0.404705	0.803818	0.136842	0.711745	1.14001	0.462507	0.424353	1.20636	2.44558	0.0966829
Q9CQH3	NDUFB5	NADH dehydrogenase [ubiquinone] 1 beta subcomplex subunit 5, mitochondrial	4	1302.4	1179.86	1161.82	1317.7	1147.76	1072	1516.98	1070.42	959.762	1120.34	1298.3	1314.48	1111.55	1195.66	1143.1	1076.39	1136.59	613.247	855.343	888.315	-0.0473203	-0.27547	-0.403703	0.803856	0.0123274	0.110584	0.141629	0.933176	-0.458366	-1.32945	-2.8659	0.0571441
Q8JZW4	CPNE5	Copine-5	2	453.837	392.928	477.064	503.849	550.318	376.902	365.794	540.351	494.444	456.301	381.759	360.474	491.332	528.751	587.496	497.593	507.788	548.121	654.916	1017.4	-0.0585844	-0.25913	-0.403321	0.803856	-0.025074	-0.102337	-0.160804	0.927051	0.349339	0.892892	1.63417	0.261683
Q9JKF7	MRPL39	39S ribosomal protein L39, mitochondrial	1	103.088	79.4973	90.946	84.5394	65.1128	83.7724	73.2345	81.0425	82.1268	97.1637	97.9318	86.5033	93.7467	91.7437	74.1552	94.3344	71.5487	57.1261	46.4224	41.2883	-0.0527872	-0.261728	-0.398454	0.807137	0.0735148	0.380052	0.583517	0.712511	-0.439116	-0.907928	-1.70052	0.241527
O54833	CSNK2A2	Casein kinase II subunit alpha'	5	503.468	521.311	500.657	368.938	464.483	423.018	500.606	387.041	351.437	565.501	513.616	583.213	511.188	453.974	535.215	582.676	558.353	537.418	618.691	527.487	-0.0537611	-0.257797	-0.395113	0.809159	0.151014	0.978803	1.5602	0.309164	0.226177	1.29187	2.2108	0.130144
P80313	CCT7	T-complex protein 1 subunit eta	13	1898.66	2032.71	1890.5	1561.76	1704.28	1956.11	1725.42	1811.98	1517.24	1566.21	1990.15	1950.37	1977.34	1726.05	1838.12	2780.78	2379.99	2854.55	2687.64	2940.92	-0.0381089	-0.294051	-0.392704	0.809957	0.0800281	0.824408	1.04147	0.50321	0.585217	1.77176	5.9674	0.00311641
O89001	CPD	Carboxypeptidase D	6	505.038	480.573	477.224	590.11	587.02	297.059	445.236	585.983	480.298	719.753	723.942	711.985	790.77	814.902	801.023	860.81	810.245	678.226	605.169	752.234	-0.0827673	-0.239302	-0.392472	0.809957	0.544922	1.67687	5.11254	0.00776951	0.438769	1.50236	3.49733	0.0279786
Q99N96;Q9D3F3	MRPL1	39S ribosomal protein L1, mitochondrial	2	144.73	153.342	115.535	126.667	135.206	84.8788	96.395	179.597	144.343	137.159	170.998	122.309	98.4899	150.717	170.53	138.794	74.2642	78.6745	125.166	103.461	-0.0765677	-0.237757	-0.387406	0.812201	0.053686	0.217927	0.344223	0.827674	-0.389118	-1.08951	-2.10568	0.148358
Q9Z2I9	SUCLA2	Succinyl-CoA ligase [ADP-forming] subunit beta, mitochondrial	13	3683.97	3783.61	3564.55	3380.06	3446.52	3283.24	3584.68	3728.52	3352.6	3159.65	3721.45	3867.11	4048.13	3845.29	3572.46	3547.94	3325.75	3183	3095.3	2929.57	-0.028946	-0.376574	-0.383076	0.815408	0.103919	1.26968	1.5468	0.312776	-0.153127	-1.39941	-1.87072	0.196393
Q9QWW1;Q9QWW1-2	HOMER2	Homer protein homolog 2	1	45.1902	274.117	66.4081	68.8091	77.1127	63.8879	61.0203	146.183	69.5553	71.8718	239.364	56.2447	261.991	40.9647	52.9021	194.918	23.7935	154.342	209.14	485.735	-0.172396	-0.224829	-0.381411	0.815915	0.155801	0.143537	0.241491	0.882279	0.837663	0.6239	1.12319	0.449413
P63242	EIF5A	Eukaryotic translation initiation factor 5A-1	4	519.193	445.127	377.212	382.851	351.061	469.906	390.314	317.707	354.316	404.311	410.46	471.562	394.302	265.237	407.861	554.833	474.748	761.512	392.126	408.731	-0.0504216	-0.250696	-0.381191	0.815915	-0.0874307	-0.345326	-0.552278	0.727274	0.256677	0.809249	1.41182	0.335824
P19253	RPL13A	60S ribosomal protein L13a	3	980.472	1174.16	916.798	928.572	912.874	1237.8	900.763	865.354	812.633	811.68	1448.78	1186.49	1336.09	995.013	933.033	1294.53	1561.86	1924.54	973.091	1503.88	-0.0488386	-0.252874	-0.381118	0.815915	0.273605	1.13526	2.1393	0.164313	0.53118	1.44044	3.38768	0.0309156
Q9QXB9	DRG2	Developmentally-regulated GTP-binding protein 2	4	370.234	392.581	300.169	273.415	312.761	293.401	285.384	500.331	273.55	209.353	243.663	378.04	333.477	266.631	325.286	440.85	512.564	607.116	470.749	391.682	-0.0786925	-0.231703	-0.379243	0.816724	-0.0836135	-0.410156	-0.637969	0.692019	0.528905	1.56499	4.01543	0.0156313
Q9Z2I0	LETM1	LETM1 and EF-hand domain-containing protein 1, mitochondrial	7	1004.09	1058.28	946.869	888.83	879.091	909.701	970.368	944.207	762.196	937.348	908.866	1000.64	967.673	909.415	958.647	676.631	832.573	944.542	565.534	512.983	-0.0319638	-0.317877	-0.378121	0.817281	0.0115717	0.226625	0.180379	0.915742	-0.501896	-1.46676	-3.46459	0.0285927
O88384;Q91XH6	VTI1B	Vesicle transport through interaction with t-SNAREs homolog 1B	2	193.021	240.316	233.306	264.101	317.337	154.554	226.957	274.953	263.769	248.286	203.164	230.971	268.477	385.151	367.22	242.195	242.312	169.242	262.796	299.205	-0.0691479	-0.232622	-0.375807	0.818199	0.207384	0.609129	1.03866	0.504533	-0.0415607	-0.138953	-0.221069	0.891147
Q61301-2	CTNNA2	Isoform 2 of Catenin alpha-2	22	2307.6	2298.5	2411.76	2535.92	2675.07	2073.14	2005.12	2398	2504.82	2639.36	1832.45	2129.38	2063.78	2141.92	2534.96	1666.53	1962.56	1577.87	1782.28	1532.17	-0.0397757	-0.267852	-0.37546	0.818199	-0.18605	-1.10543	-1.87875	0.216835	-0.526692	-1.72996	-5.21769	0.00481105
E9Q7K7;Q5DTN8	JAKMIP3	Janus kinase and microtubule-interacting protein 3 (Fragment)	1	313.854	415.147	528.682	577.552	569.077	548.93	524.859	718.936	53.1558	757.536	524.804	638.335	920.289	48.7877	745.059	739.328	537.471	79.3014	61.0845	691.948	-0.244463	-0.219774	-0.374525	0.818199	-0.191807	-0.161802	-0.272601	0.863241	-0.831272	-0.643336	-1.1622	0.43505
Q8BGZ1	HPCAL4	Hippocalcin-like protein 4	1	158.545	107.125	490.599	273.512	265.121	236.272	45.2406	268.004	378.199	232.65	32.1409	144.881	444.399	255.85	454.736	58.7497	345.788	220.839	242.248	392.311	-0.21782	-0.219904	-0.37432	0.818199	-0.251605	-0.209468	-0.353808	0.824498	-0.0988859	-0.105534	-0.179054	0.910673
Q8BY89;Q8BY89-2	SLC44A2	Choline transporter-like protein 2	1	90.0141	70.4361	68.1796	43.3251	106.336	33.155	95.0227	108.601	69.8185	71.1842	65.0812	98.0111	202.103	83.1307	98.7173	74.6782	52.9045	83.5806	85.2784	105.988	-0.12522	-0.22063	-0.371393	0.819874	0.475928	0.812605	1.49042	0.328408	0.167921	0.40445	0.678454	0.654029
Q80UW2	FBXO2	F-box only protein 2	1	78.2989	58.2813	80.6556	82.5146	65.5544	37.2411	67.5449	71.5667	100.899	104.495	48.0421	60.3924	60.8699	67.8	46.0284	50.5069	39.1761	64.97	60.8222	39.8991	-0.0908167	-0.220716	-0.366134	0.822767	-0.379515	-1.38303	-3.03347	0.0623656	-0.46946	-1.24786	-2.60924	0.0779029
Q8K4Z3	APOA1BP	NAD(P)H-hydrate epimerase	4	645.461	589.313	544.267	531.399	469.839	588.418	614.113	539.714	470.839	437.826	587.834	522.634	500.949	609.992	541.202	706.635	584.21	520.909	699.033	572.368	-0.0416484	-0.249791	-0.362545	0.824584	-0.00346352	-0.0261502	-0.0357362	0.982944	0.10104	0.583651	0.84991	0.576522
P63085	MAPK1	Mitogen-activated protein kinase 1	12	3123.38	2983.64	2891.28	3455.43	3818.61	2453.6	2715.79	3146.45	3487.05	3627.32	2708.57	2839.36	4109.37	4365.53	4416.7	3090.09	2949.99	3023.91	3341.14	3551.59	-0.0479148	-0.236701	-0.360133	0.825705	0.166197	0.602646	1.00551	0.519238	-0.0249008	-0.173426	-0.228855	0.887174
P14148	RPL7	60S ribosomal protein L7	9	2375.71	2341.17	2312.12	1839.47	1865.68	2618.28	1879.57	2126.27	1711.13	1812.17	2565.91	2703.66	2681.76	2006.86	1871.14	2908.39	2805.14	3062.69	2117.01	3152.12	-0.0474548	-0.235795	-0.358294	0.826609	0.144441	0.688382	1.11808	0.471241	0.379728	1.42768	3.06465	0.0452799
A2AUR7;Q01730;Q9D031	RSU1	Ras suppressor protein 1	2	108.106	1627.82	113.652	1663.96	117.373	52.4744	81.365	1264.13	1961.37	63.8959	66.6317	119.299	115.284	86.7848	128.012	103.617	149.276	99.907	142.502	43.0956	-0.463135	-0.207989	-0.355365	0.828284	-1.70464	-1.00702	-1.99662	0.191435	-1.73573	-0.993981	-1.98631	0.171351
Q99MJ9	DDX50	ATP-dependent RNA helicase DDX50	1	345.748	215.521	40.3292	181.959	121.021	55.5282	646.486	46.4029	251.385	50.3853	562.219	35.7074	41.2591	39.672	39.7443	41.7984	266.328	310.533	160.031	166.97	-0.286588	-0.207733	-0.354295	0.828492	-1.13839	-0.755287	-1.38329	0.36707	0.104059	0.095781	0.162793	0.916502
H3BJD0;H3BJD6;H3BKQ7;H3BL28;Q7TN74	PPP1R9A	Protein Ppp1r9a	2	243.831	287.978	370.991	508.514	586.092	570.801	221.24	266.724	373.066	355.055	308.232	354.21	379.153	555.843	608.296	335.25	352.977	173.002	518.42	409.777	-0.109233	-0.209798	-0.351847	0.82933	0.183418	0.390844	0.658587	0.682127	-0.181865	-0.327429	-0.554734	0.719053
P46978	STT3A	Dolichyl-diphosphooligosaccharide--protein glycosyltransferase subunit STT3A	3	525.902	505.983	428.12	317.009	405.964	479.507	429.571	360.695	338.933	419.705	571.063	669.242	521.541	446.426	483.347	671.421	513.941	461.448	422.072	475.427	-0.0496146	-0.22756	-0.351223	0.829474	0.317909	1.13192	2.18738	0.157731	0.188648	0.728865	1.2074	0.414931
B0QZN5;P63044	VAMP2	Vesicle-associated membrane protein 2	7	5257.98	4889.65	5110.77	5134.09	5733.08	4822.25	6146.18	4677.93	4988.81	4684.49	4035.19	3585.94	3192.69	4443.94	4391.62	3926.93	4214.64	3969.01	4527.14	4195.62	-0.0329448	-0.26347	-0.34629	0.83135	-0.411144	-1.58178	-4.01726	0.0223521	-0.321803	-1.67255	-3.67734	0.0223269
Q6PER3	MAPRE3	Microtubule-associated protein RP/EB family member 3	6	1405.69	1201.2	1264.45	1294.86	1392.38	718.021	1257.6	1337.56	1692.74	1225.03	724.425	873.539	1031.41	1234.99	1167.69	998.26	1075.13	948.229	1280.95	1062.52	-0.0655252	-0.213544	-0.345795	0.83135	-0.382339	-1.22896	-2.52009	0.111667	-0.297604	-1.32386	-2.54062	0.0844072
Q6P542	ABCF1	ATP-binding cassette sub-family F member 1	2	166.701	173.856	124.254	122.256	116.218	139.761	133.136	144.582	103.181	133.652	129.919	169.171	172.586	155.01	131.11	163.627	132.096	136.666	70.6831	121.031	-0.0460411	-0.222459	-0.339778	0.835108	0.120348	0.550701	0.881737	0.574927	-0.186265	-0.532813	-0.893737	0.557608
P27659	RPL3	60S ribosomal protein L3	2	225.374	255.931	216.341	182.553	207.879	314.458	190.31	175.839	170.296	193.99	263.478	248.494	265.926	182.233	205.113	318.056	271.248	328.673	212.065	293.654	-0.054834	-0.21435	-0.339433	0.835108	0.105232	0.532312	0.834439	0.595486	0.38123	1.39818	2.96978	0.0506472
Q80UK0	SESTD1	SEC14 domain and spectrin repeat-containing protein 1	1	110.008	90.037	137.585	115.765	113.454	118.174	98.559	128.228	96.6655	101.175	75.2453	78.8598	59.6576	92.1339	84.2498	132.317	121.894	130.837	102.959	115.154	-0.0424648	-0.223979	-0.335626	0.837503	-0.546519	-1.52362	-3.93179	0.0243097	0.120519	0.649305	0.975636	0.517989
P50171;P50171-2	HSD17B8	Estradiol 17-beta-dehydrogenase 8	2	111.311	104.389	91.749	82.4106	64.9575	113.614	95.8161	103.351	68.8589	64.5786	77.3955	77.9533	98.3	74.8721	62.3975	97.4445	89.6464	42.3037	74.2029	56.8103	-0.0685066	-0.204002	-0.333056	0.83925	-0.214548	-0.738314	-1.27144	0.407653	-0.326024	-0.72173	-1.2819	0.384584
E9PYU8;E9Q4K9;Q9CUN6	SMURF1	E3 ubiquitin-protein ligase	1	380.962	405.171	385.547	364.131	374.818	414.804	382.762	407.496	326.368	284.225	419.758	429.009	399.924	392.121	431.586	478.785	458.558	573.565	429.337	411.284	-0.037488	-0.230303	-0.33164	0.839672	0.130639	1.65505	2.1377	0.164481	0.261777	1.46056	2.71212	0.0694131
Q9DAU1	CNPY3	Protein canopy homolog 3	1	112.084	97.6306	119.011	35.8125	95.0478	104.546	28.8391	105.476	113.302	88.0826	153.135	126.65	114.881	88.9558	98.4456	94.0018	109.79	114.229	134.153	87.5405	-0.142877	-0.192176	-0.325215	0.843479	0.421833	0.742544	1.33683	0.383815	0.364882	0.666514	1.18429	0.42549
A2A542;A2A543;A2A545;Q8R3Z5;Q8R3Z5-2;Q8R3Z5-3;Q8R3Z5-4	CACNB1	Voltage-dependent L-type calcium channel subunit beta-1	1	39.1188	44.6036	45.8599	48.4053	65.0946	41.9764	37.838	61.5423	67.7785	57.5789	43.2496	17.8038	45.1673	27.4088	51.9349	35.3587	36.7375	53.6163	51.343	60.6938	-0.0507604	-0.202805	-0.319944	0.846707	-0.492977	-0.962778	-1.83916	0.226895	0.036843	0.168896	0.254133	0.871815
E9PW43;Q9CQS8	GM10320;SEC61B	Protein Gm10320	1	35.6846	34.8443	39.0682	43.8439	38.4688	27.9126	47.3466	43.2009	66.4137	38.9198	95.5726	33.128	43.2096	55.0014	23.8847	57.2709	26.1305	43.6671	49.6002	76.3786	-0.0601826	-0.197081	-0.318704	0.847056	0.20402	0.442196	0.749047	0.637062	0.405055	1.14543	2.26134	0.122749
P12658	CALB1	Calbindin	7	854.347	716.761	826.185	1154.4	1258.86	770.183	634.061	822.108	1031.21	1184.98	661.594	519.345	553.397	695.387	915.852	666.907	861.698	879.37	1538.95	1395.18	-0.0703407	-0.194024	-0.318612	0.847056	-0.513533	-1.17487	-2.42776	0.122606	0.0973729	0.209222	0.348186	0.825228
Q91V61	SFXN3	Sideroflexin-3	14	4779.51	4661.46	4560.73	4403.06	4150.14	4127.76	5062.83	4467.53	4098.57	4038.36	4282	4472.03	3721.97	4227.83	4116.8	4082.06	4292.01	3826.95	3358.03	3503.48	-0.0275982	-0.259464	-0.316845	0.847764	-0.106986	-1.10476	-1.45658	0.339441	-0.244239	-1.50169	-2.6944	0.0708177
P62774	MTPN	Myotrophin	2	279.531	305.236	245.901	225.575	214.352	286.98	288.168	225.097	213.46	194.153	208.112	185.622	285.891	299.176	274.156	264.378	139.919	264.721	235.328	213.511	-0.0426265	-0.201589	-0.30892	0.853095	-0.0198177	-0.0817035	-0.128151	0.94123	-0.207062	-0.667918	-1.12788	0.448004
Q5SNZ0;Q5SNZ0-2;Q5SNZ0-3	CCDC88A	Girdin	1	80.8855	75.5248	63.3624	35.0666	81.1446	118.013	87.3244	36.0315	38.0988	73.7102	82.9719	18.8329	67.5116	83.68	55.7793	78.8466	72.5471	62.0689	29.3486	128.741	-0.121628	-0.18262	-0.308157	0.853095	-0.24278	-0.349134	-0.59245	0.709565	0.116856	0.179538	0.302922	0.846986
P10639	TXN	Thioredoxin	4	1023.61	1149.21	1048.34	1124.97	1171.74	957.081	1261.93	916.364	1029.61	1060.94	1169.78	1141.75	986.768	989.247	1216.34	1323.66	1301.82	1392.42	1661.91	1520.94	-0.0294306	-0.234246	-0.308113	0.853095	0.0164647	0.142735	0.185544	0.913075	0.379215	1.48721	3.27276	0.0355014
Q14BI2	GRM2	Metabotropic glutamate receptor 2	2	41.6819	46.753	46.1285	50.1094	47.7644	37.2034	48.8047	94.7481	42.4179	43.9706	42.9134	69.2001	73.7957	77.4601	50.1689	41.5689	49.0853	110.626	47.8716	53.2312	-0.0640293	-0.186992	-0.305542	0.854071	0.383468	1.18083	2.37861	0.127409	0.358916	0.766867	1.37963	0.346125
Q8BIQ9;Q91WG5;Q91WG5-2	PRKAG2	5'-AMP-activated protein kinase subunit gamma-2	2	141.938	123.963	185.061	532.206	155.352	102.425	498.709	141.777	140.338	136.5	145.828	154.628	157.009	172.498	140.325	130.57	149.569	343.649	215.157	155.221	-0.150551	-0.180129	-0.305258	0.854071	-0.320069	-0.521681	-0.902064	0.567037	-0.0520683	-0.0748912	-0.126156	0.935632
P49442	INPP1	Inositol polyphosphate 1-phosphatase	2	143.543	135.69	150.726	160.62	172.773	115.784	123.215	115.973	186.151	185.096	108.119	115.17	111.317	120.204	138.353	183.99	144.313	133.518	259.743	213.609	-0.0519444	-0.19101	-0.30465	0.854071	-0.365342	-1.51227	-3.52948	0.0370243	0.257772	0.753944	1.31225	0.373054
E9PYX7;E9Q852;E9Q9C3;Q9QZQ1;Q9QZQ1-2	MLLT4	Afadin	5	4163.62	609.891	409.216	3539.78	440.246	647.36	946.395	61.434	3431.96	3189.13	3404.11	3652.09	3907.9	3616.81	445.304	4401.15	549.926	4643.09	4142.79	5016.39	-0.344552	-0.17805	-0.303611	0.854552	1.13668	0.728875	1.32661	0.386284	1.43395	0.875183	1.67875	0.24702
E9PYH2;Q91V12;Q91V12-2;Q91V12-4	ACOT7	Cytosolic acyl coenzyme A thioester hydrolase	14	12965.8	13361.2	12902.4	13122.7	13686.5	12650.8	12445.9	12526.6	15004.4	14199.1	11240.1	11832.2	11320.5	12196.3	11727	13782.6	13897.5	15194.4	16268.6	16553.2	-0.0243989	-0.265548	-0.300115	0.856383	-0.192301	-1.71705	-3.03676	0.062137	0.195598	1.30691	2.07744	0.153811
Q5PPR2;Q6P1Y9;Q8R3S6	EXOC1	Exocyst complex component 1	1	68.1943	48.598	97.3672	86.0938	67.8332	52.7792	99.3352	74.5402	92.0504	54.5249	69.2627	17.0354	74.3518	52.9488	31.9294	59.2509	37.7071	46.5466	66.6761	67.9505	-0.0660082	-0.182865	-0.300023	0.856383	-0.745773	-1.07891	-2.17844	0.159454	-0.336847	-1.04103	-1.94722	0.179069
Q8CC88	VWA8	von Willebrand factor A domain-containing protein 8	1	319.504	344.298	220.308	217.264	163.199	120.357	132.772	NA	16.958	6231.81	139.873	6201.23	5923.93	218.367	236.935	234.493	273.014	302.769	114.262	6065.31	-0.363357	-0.173549	-0.295933	0.858626	1.66611	0.816499	1.5213	0.319693	0.786049	0.497122	0.876959	0.565676
Q6P9R2	OXSR1	Serine/threonine-protein kinase OSR1	2	225.478	243.378	146.324	196.233	181.196	165.788	174.24	179.169	195.892	214.99	275.384	304.515	267.009	341.322	356.754	251.649	262.343	290.928	303.095	206.095	-0.0400974	-0.192328	-0.293781	0.860024	0.664091	1.61632	4.75129	0.0104717	0.41609	1.3235	2.79064	0.0625731
Q64737	GART	Trifunctional purine biosynthetic protein adenosine-3	3	276.502	313.631	235.445	240.278	311.55	324.316	276.146	237.399	234.892	234.734	368.136	355.179	386.031	322.048	371.805	331.756	371.848	328.807	366.432	285.607	-0.0359759	-0.195372	-0.290352	0.862098	0.410173	1.60847	4.17329	0.0188514	0.290594	1.37406	2.63936	0.0757364
P41105	RPL28	60S ribosomal protein L28	1	173.093	133.523	146.964	138.912	133.685	159.795	73.9484	120.983	175.586	169.283	194.258	182.518	221.41	162.357	117.463	143.047	174.02	196.463	165.881	241.278	-0.0647576	-0.174428	-0.286675	0.86466	0.255649	0.874832	1.55821	0.309596	0.331347	1.14071	2.17047	0.136776
P47963	RPL13	60S ribosomal protein L13	4	1632.2	1593.15	1604.63	1245	1164.32	1678.28	1182.48	1406.92	1207.94	1293.25	1846.53	1902.89	1680.06	1405.42	1358.39	2011.03	1909.16	2198.87	1507.51	2330.49	-0.0384148	-0.185659	-0.28308	0.866966	0.199027	0.910422	1.56468	0.307493	0.459197	1.44206	3.28712	0.0348767
Q9R111	GDA	Guanine deaminase	10	2770.85	3379.25	3945.24	3279.71	4011.29	2719.04	3917.02	3349.07	3268.21	3256.49	2377.61	2894.45	2549.24	2389.94	2689.47	1872.73	2508.12	984.258	2114.28	1041.16	-0.0359959	-0.186528	-0.280183	0.868541	-0.410567	-1.51108	-3.63903	0.0327532	-1.11922	-1.52435	-4.21891	0.0125338
Q8R570	SNAP47	Synaptosomal-associated protein 47	6	964.258	1093.49	1076.61	782.974	846.278	595.404	757.772	3418.3	509.277	522.529	1033.45	1173.2	1070.37	982.602	926.884	1316.81	1282.52	1151.5	1085.09	908.961	-0.129527	-0.164645	-0.278538	0.869197	0.15082	0.978021	1.5584	0.309596	0.260015	1.27555	2.31294	0.115803
P58252	EEF2	Elongation factor 2	26	10129.1	10570.6	9044.36	7225.21	7021.18	10551.8	8691.17	8556.71	7009.55	8085.07	14354.7	13940.9	15981.2	13937.8	13442.1	12907.3	11630.2	10434.2	8931.77	9068.65	-0.0408001	-0.178332	-0.277003	0.869705	0.711862	1.71079	5.88637	0.00421759	0.282476	1.08302	1.97018	0.174794
D3Z396;Q8BG33;Q99PJ0	NTM	Neurotrimin	4	860.403	1251.91	1038.83	1482.53	1255.77	832.233	870.084	1099.89	1458.74	1211.22	538.295	845.793	769.815	808.252	1008.75	728.586	1015.76	1218.13	804.696	844.827	-0.0557575	-0.169471	-0.275717	0.870035	-0.554648	-1.28023	-2.79931	0.0811507	-0.364045	-1.03322	-1.95211	0.177841
P17426;P17426-2	AP2A1	AP-2 complex subunit alpha-1	27	11259.6	10744	10975.9	11672	11115.1	10257.2	10282.8	12220	11741.4	11624.5	8002.84	9164.13	9594.87	9828.53	10657.9	9365.3	9632.99	10237.9	9245.21	8837.26	-0.0216698	-0.253737	-0.274671	0.870035	-0.252569	-1.44707	-2.87779	0.0742714	-0.230249	-1.71861	-2.98927	0.0493936
Q9Z2L6	MINPP1	Multiple inositol polyphosphate phosphatase 1	1	30.5561	16.9992	27.8306	34.4616	44.3091	34.7454	29.2744	42.408	43.0712	29.2137	28.0354	13.9083	37.6592	47.5501	32.1354	15.3523	11.7798	13.4817	32.0176	38.3958	-0.0448401	-0.171888	-0.272404	0.87122	-0.031537	-0.0755587	-0.124143	0.941555	-0.458316	-1.16081	-2.34254	0.111034
Q8BHL3	TBC1D10B	TBC1 domain family member 10B	1	199.08	32.5748	84.7387	41.7737	45.1864	53.7283	40.9296	62.3955	81.4096	88.8675	30.9669	144.271	26.3292	110.092	46.7886	44.5506	15.9977	24.6035	48.069	170.843	-0.1212	-0.156179	-0.264053	0.874768	-0.165295	-0.157828	-0.265616	0.867452	-0.495689	-0.461333	-0.806926	0.594593
P51881	SLC25A5	ADP/ATP translocase 2	7	14656.9	15157.7	14155.4	21829.3	12542.2	16599.7	15910.3	16466.4	14424.1	14105.5	14679.1	23773.2	22291.5	14872.1	13828.8	15644	16064.7	17616	13357.1	15816.8	-0.0380543	-0.1704	-0.263473	0.874768	0.159507	0.480077	0.801151	0.613682	0.0244913	0.106441	0.161747	0.916964
I7HLV2;Q6ZWV3	RPL10	60S ribosomal protein L10 (Fragment)	2	114.57	162.425	158.74	94.7427	83.9243	159.432	144.593	105.461	83.2005	85.6668	150.917	132.222	137.479	74.5563	120.172	240.729	172.323	177.017	133.754	221.835	-0.0632812	-0.157643	-0.260286	0.876264	0.00869265	0.0229807	0.0375293	0.982431	0.651608	1.32987	3.01482	0.0480329
I3ITR1;Q9D924	AK157302;ISCA1	MCG50313	1	44.8004	57.879	42.0361	71.0742	52.2193	34.5507	173.27	50.2982	42.1975	37.193	43.8748	32.6717	42.9541	44.6766	41.4356	89.1177	20.7019	18.9157	184.538	40.3535	-0.106859	-0.152921	-0.257975	0.877786	-0.383754	-1.30495	-2.76393	0.0842306	-0.0515378	-0.0571094	-0.0967302	0.95068
P03921;Q9MD82	MT-ND5;MTND5	NADH-ubiquinone oxidoreductase chain 5	1	63.5409	34.3082	31.0837	56.308	61.2959	46.7298	45.9779	55.3166	49.168	61.5222	70.8504	61.0055	55.457	46.3744	60.4993	50.6467	58.2412	146.523	46.1319	50.3337	-0.0498647	-0.15841	-0.256519	0.878604	0.290773	0.750069	1.32837	0.386284	0.491555	0.740055	1.34729	0.358774
Q9CQD4	CHMP1B2	Charged multivesicular body protein 1b-2	1	95.5639	84.7142	80.8207	76.2388	67.9816	107.549	68.7108	71.8926	95.2828	69.4728	93.8498	74.768	110.463	84.273	64.9916	105.387	92.8407	100.863	105.097	132.303	-0.0397478	-0.156072	-0.24635	0.885449	0.0587363	0.259644	0.406144	0.801293	0.441368	1.52419	3.60044	0.0247835
P35762	CD81	CD81 antigen	2	180.061	208.615	149.099	173.336	187.25	218.228	213.592	168.762	118.153	145.783	147.517	166.053	138.032	102.246	106.092	170.782	189.743	134.243	166.358	115.18	-0.0413593	-0.153687	-0.244406	0.886082	-0.457257	-1.37668	-3.10918	0.0577426	-0.221291	-0.936417	-1.59227	0.275291
Q80ZS3	MRPS26	28S ribosomal protein S26, mitochondrial	1	45.7849	22.2034	76.4153	61.3988	54.3916	51.7182	56.6837	56.5325	51.7519	44.6718	54.7142	44.9273	49.1249	51.7483	44.0311	41.2593	29.0573	34.4176	53.8498	56.7119	-0.0568281	-0.145925	-0.240351	0.887493	0.000327769	0.000881727	0.00143831	0.999982	-0.125192	-0.31321	-0.519265	0.736577
Q8K021	SCAMP1	Secretory carrier-associated membrane protein 1	3	432.866	408.872	435.122	353.916	368.047	441.317	390.691	390.866	352.126	328.697	231.559	225.804	171.427	216.356	232.044	168.622	161.324	480.474	184.511	124.46	-0.024208	-0.176994	-0.240149	0.887493	-0.882601	-1.80993	-8.50922	0.000551163	-1.01374	-1.39782	-3.43088	0.0295917
A0A087WP14;A0A087WP48;A0A087WP85;A0A087WPW5;A0A087WPX0;A0A087WQD0;A0A087WQF8;A0A087WQG4;A0A087WS04;A0A087WS23;A0A087WS29	KTN1	Kinectin	3	93.2893	96.599	111.991	124.848	101.288	91.5116	82.6782	106.967	112.638	124.307	82.0805	90.2764	84.2089	93.6456	109.214	74.076	84.4317	87.7859	76.7144	75.7761	-0.0298953	-0.156444	-0.234206	0.891231	-0.20575	-1.07289	-1.87589	0.217043	-0.361017	-1.57941	-3.55205	0.0262619
Q9CQI3	GMFB	Glia maturation factor beta	2	420.323	430.131	360.21	402.423	409.652	360.651	392.606	363.643	392.153	422.901	439.835	471.91	527.452	504.832	611.958	573.957	506.44	448.474	529.962	543.76	-0.0183268	-0.213849	-0.231732	0.892109	0.340854	1.55496	3.63922	0.0327532	0.326344	1.56607	3.3352	0.0328675
O70318	EPB41L2	Band 4.1-like protein 2	1	41.4793	25.5506	33.2819	34.9737	64.3504	51.3885	27.3899	44.7557	52.5394	44.759	39.5888	25.3592	29.5044	35.6472	23.6276	16.4632	32.5081	42.7175	56.501	46.8533	-0.0507997	-0.141248	-0.231274	0.892109	-0.364688	-0.987423	-1.864	0.219654	0.0160927	0.0334096	0.0554022	0.973469
F7CXG9;Q9D1P0	MRPL13	39S ribosomal protein L13, mitochondrial (Fragment)	2	112.48	39.9389	101.625	89.5092	97.9333	93.9892	83.7179	86.4449	91.2015	61.5789	127.788	115.829	126.63	129.568	106	68.333	90.7184	88.034	75.6799	107.92	-0.0579782	-0.139369	-0.230453	0.892128	0.53132	1.08447	2.16562	0.160107	0.0752434	0.179706	0.296472	0.850764
Q91ZA3	PCCA	Propionyl-CoA carboxylase alpha chain, mitochondrial	7	912.611	732.527	930.487	706.536	791.145	1035.21	982.269	918.415	456.068	607.281	916.742	1094.51	931.565	844.211	906.867	798.765	768.239	637.767	706.821	544.056	-0.048804	-0.138135	-0.225834	0.894114	0.221795	1.2586	2.29487	0.139283	-0.280616	-1.26823	-2.36184	0.108146
Q9JHU4	DYNC1H1	Cytoplasmic dynein 1 heavy chain 1	76	7184.19	8297.36	7362.71	7970.43	8324.15	9361.89	8002	7445.05	6988.4	7048.36	9719.75	11281	9042.33	6878.57	7087.42	12513.8	11001.5	11255.7	8318.5	11143.2	-0.022803	-0.162601	-0.222534	0.89528	0.14433	0.639201	1.0431	0.502708	0.469582	1.60189	4.07305	0.0147468
P14206	RPSA	40S ribosomal protein SA	9	2636.61	2604.23	2719.04	2472.1	2594.8	2609.92	2577.36	2479.14	2510.5	2374.8	2489.33	2800.61	2829.55	2517.36	2406.17	3274	2898.71	3270.95	2795.01	3378.13	-0.0146758	-0.342501	-0.222245	0.89528	0.0103945	0.137823	0.144086	0.93289	0.255721	1.64973	3.09239	0.0435926
P61759;Q3TIR6	VBP1	Prefoldin subunit 3	2	96.7434	79.7903	70.4504	94.1873	99.7376	67.6971	99.9578	73.2925	100.378	102.384	65.7875	62.899	90.1382	84.2429	87.9634	87.5202	55.7274	77.3026	118.492	63.722	-0.0332243	-0.140609	-0.219286	0.896201	-0.183338	-0.790618	-1.3344	0.384326	-0.123259	-0.392536	-0.639106	0.672822
Q80UJ7	RAB3GAP1	Rab3 GTPase-activating protein catalytic subunit	2	68.7435	127.08	54.9602	99.5396	53.9654	42.6826	57.6899	106.597	90.1888	106.802	120.77	134.115	108.079	142.681	81.0026	64.2679	59.9051	47.7639	104.309	90.2073	-0.0698968	-0.129918	-0.217353	0.897149	0.588524	1.12083	2.28227	0.141441	-0.0621662	-0.135952	-0.225252	0.88898
Q8BN51;Q9R088	TK2	Thymidine kinase 2, mitochondrial	1	52.7521	332.955	37.3481	391.342	43.2805	26.5702	29.0573	382.708	43.1936	422.735	428.995	512.763	27.1353	350.815	42.7691	32.8329	382.881	36.6877	26.9581	384.254	-0.222653	-0.127688	-0.217194	0.897149	0.598856	0.337856	0.577364	0.71396	-0.206328	-0.119689	-0.204301	0.898468
J3KMG3;Q8BI84	MIA3	Melanoma inhibitory activity protein 3	1	32.1036	51.4448	58.4719	62.6269	46.3283	35.4368	58.0073	73.0844	35.4933	77.0033	110.643	71.5063	94.2519	144.458	141.008	137.524	114.326	57.8283	129.489	44.3417	-0.0550681	-0.130874	-0.216484	0.897348	1.14517	1.62777	5.15871	0.00749839	0.903965	1.20092	2.59553	0.07929
D3Z6B9;Q8K009	ALDH1L2	Mitochondrial 10-formyltetrahydrofolate dehydrogenase	7	820.071	875.113	611.705	634.994	718.433	762.496	922.48	553.142	565.581	732.854	653.926	786.342	575.776	541.52	702.88	816.438	756.206	671.616	549.763	563.99	-0.0314329	-0.138187	-0.214116	0.898127	-0.165459	-0.851894	-1.40702	0.358021	-0.171181	-0.836476	-1.33674	0.363277
E9QKT1	UBE3A	Ubiquitin-protein ligase E3A	2	99.5249	117.558	141.555	105.792	119.778	88.7824	95.2905	110.234	120.917	153.071	75.8158	104.646	135.765	105.357	110.91	117.25	115.29	126.817	81.2155	80.3453	-0.0339625	-0.135476	-0.213196	0.898127	-0.152899	-0.592839	-0.979387	0.530486	-0.153667	-0.599103	-0.969149	0.521011
Q8BTG7;Q8BTG7-3	NDRG4	Protein NDRG4	5	1372.2	1317.1	1321.04	1270.14	1224.16	1239.32	1260.07	1054.77	1326.38	1305.81	1072.62	909.546	850.81	875.434	800.924	1865.14	1632.13	1862.04	1975.95	2064.55	-0.0176522	-0.181366	-0.211085	0.899088	-0.511327	-1.74905	-5.81346	0.00439845	0.528816	1.73057	5.23335	0.00477203
Q6P5U7	NWD2	NACHT and WD repeat domain-containing protein 2	2	94.8175	67.2566	101.749	118.169	90.7696	94.7214	67.5939	102.285	73.1706	135.307	114.231	303.622	139.863	100.96	54.6392	60.3082	117.726	89.6463	119.191	56.5744	-0.040804	-0.128899	-0.208624	0.900206	0.382982	0.582932	1.01981	0.512031	-0.0986252	-0.250343	-0.412629	0.790642
E9PUJ6;F6SMY7;Q7TPH6;Q7TPH6-2	MYCBP2	E3 ubiquitin-protein ligase MYCBP2	1	69.257	34.8297	49.4624	98.2574	43.2689	61.1719	50.3529	79.0876	71.3577	38.8509	100.26	99.8293	87.3865	107.139	21.2874	101.86	52.948	98.9609	51.396	134.9	-0.0538195	-0.125991	-0.208553	0.900206	0.385983	0.513855	0.891261	0.570792	0.631846	1.00054	1.96338	0.175847
B1AQZ2;P28741;Q3TET1;Q3UI47	KIF3A	Kinesin-like protein KIF3A	3	193.653	202.038	230.938	172.077	185.906	216.631	180.39	162.897	170.773	216.012	216.558	257.188	206.949	206.601	219.055	315.774	312.234	175.676	255.487	347.433	-0.0225956	-0.147956	-0.208312	0.900206	0.184226	1.21566	2.06195	0.177797	0.484008	1.25308	2.63747	0.0758551
Q8BGU5;Q8BGU5-2	CCNY	Cyclin-Y	1	69.587	54.9557	62.2264	62.3367	66.8732	63.8537	31.4012	80.2533	104.91	70.7572	41.6236	56.0774	79.075	111.783	88.1028	35.7039	53.8782	52.2769	31.3165	33.7045	-0.0514808	-0.123808	-0.204606	0.901703	0.166658	0.425023	0.712579	0.655143	-0.568711	-1.17351	-2.43471	0.0980062
Q8K394	PLCL2	Inactive phospholipase C-like protein 2	3	316.023	78.3607	89.868	79.8297	69.4553	88.7339	108.445	92.0744	125.849	85.0929	114.222	254.116	114.088	77.0567	63.2161	55.1041	269.939	89.2161	107.251	104.686	-0.0757566	-0.121358	-0.203925	0.901876	0.0717569	0.0910448	0.152391	0.93037	0.0838066	0.102841	0.174028	0.913138
Q9DBE8	ALG2	Alpha-1,3/1,6-mannosyltransferase ALG2	4	550.958	729.888	587.809	634.968	641.725	674.192	794.204	640.545	475.834	482.646	799.532	877.222	807.514	774.373	730.923	723.581	778.223	408.691	419.259	451.462	-0.0299901	-0.131127	-0.203323	0.901985	0.34843	1.57492	3.76234	0.0293786	-0.274843	-0.83204	-1.468	0.314416
Q91YQ5	RPN1	Dolichyl-diphosphooligosaccharide--protein glycosyltransferase subunit 1	9	4729.44	4346.4	4041.7	3347.94	3590.59	4544.41	4305.38	3724.36	3358.28	3368.76	5029.5	5190.83	4371.54	4081.49	3810.66	4416.18	4298.51	4091.91	2914.01	3583.25	-0.0247083	-0.135058	-0.199975	0.903973	0.175528	0.871505	1.45796	0.338976	-0.0581685	-0.296051	-0.436667	0.779626
Q9CQ79	TXNDC9	Thioredoxin domain-containing protein 9	1	153.439	171.826	104.128	141.481	153.855	157.833	149.647	81.328	176.479	128.965	130.892	168.96	138.896	136.041	185.699	150.468	163.128	185.752	132.607	201.592	-0.041074	-0.121916	-0.198419	0.904072	0.0782306	0.342384	0.539623	0.731551	0.212594	0.775498	1.31102	0.373238
Q80VP1;Q80VP1-2	EPN1	Epsin-1	3	251.206	323.606	337.837	417.065	391.421	234.263	253.285	306.927	487.25	366.844	193.716	210.582	244.825	320.592	344.467	207.323	218.652	187.107	214.683	173.036	-0.0422014	-0.119661	-0.195485	0.905671	-0.391502	-1.0527	-2.03632	0.183569	-0.765498	-1.65908	-5.15927	0.00501969
Q9JKY5	HIP1R	Huntingtin-interacting protein 1-related protein	1	127.635	123.161	114.443	108.726	73.0902	83.4026	109.267	76.033	89.3749	189.96	128.276	116.985	100.037	90.4102	86.9097	102.302	110.626	94.969	93.6226	58.5629	-0.0488147	-0.11813	-0.195115	0.905671	-0.0611388	-0.233224	-0.371578	0.815055	-0.221434	-0.637854	-1.08713	0.467575
E9PV26	BC068157	Protein BC068157	1	52.8472	37.9269	61.1279	57.8243	60.5571	60.7681	54.5769	57.5095	60.2399	57.0143	45.4824	36.2684	46.0685	55.748	46.0905	40.0433	16.0848	25.8235	47.7054	40.853	-0.0194735	-0.144233	-0.194579	0.905671	-0.243242	-1.18751	-2.20151	0.155809	-0.657061	-1.34651	-3.08501	0.0439764
Q9D164;Q9D164-2	FXYD6	FXYD domain-containing ion transport regulator 6	1	109.065	121.387	119.462	140	153.806	138.574	153.25	81.2344	128.029	120.936	119.559	175.717	165.578	136.357	178.325	100.82	144.911	121.339	106.843	134.293	-0.0321481	-0.118928	-0.189021	0.908663	0.263079	0.993655	1.80914	0.234826	-0.0644242	-0.302945	-0.45621	0.76875
Q06138	CAB39	Calcium-binding protein 39	2	381.269	351.929	346.306	342.691	358.335	321.787	303.957	277.63	390.305	420.507	253.495	281.14	270.211	296.864	351.563	283.675	307.693	337.675	354.679	285.935	-0.0206036	-0.120775	-0.175558	0.916246	-0.287443	-1.52746	-3.29648	0.0476002	-0.196281	-1.33904	-2.12567	0.144806
P62918	RPL8	60S ribosomal protein L8	2	249.611	230.972	243.405	202.469	165.71	295.284	160.608	224.651	168.127	209.825	228.615	343.404	296.861	171.821	197.233	287.888	304.026	307.599	227.434	295.094	-0.0307325	-0.109347	-0.174597	0.916246	0.162675	0.509267	0.850393	0.587797	0.38951	1.41431	3.04278	0.0460634
Q9CZ30	OLA1	Obg-like ATPase 1	3	545.26	488.762	519.252	496.357	519.968	511.129	419.894	460.269	556.972	543.827	448.497	461.439	505.451	472.561	496.159	484.657	455.992	608.865	454.578	508.558	-0.0172912	-0.129341	-0.173781	0.916246	-0.102506	-1.17804	-1.47192	0.335342	-0.0812201	-0.585557	-0.781636	0.604461
Q62277	SYP	Synaptophysin	8	4267.53	5011.97	4559.21	5125.58	4835.25	4137.3	3871.63	5543.96	5726.34	4064.73	3994.96	4947.34	5246.23	4771.64	4827.54	4660.98	4518.5	5545.93	3838.53	4371.7	-0.0223249	-0.112961	-0.170172	0.917839	0.00513407	0.0405421	0.0545407	0.974106	-0.0558494	-0.383911	-0.514389	0.738238
Q8BP47	NARS	Asparagine--tRNA ligase, cytoplasmic	10	1322.11	1658.54	1413.86	1170.23	1368.37	1243.85	1505.74	1157.7	1403.05	1266.41	1538.72	1885.31	1884.58	1603.72	1775.2	2458.89	2315.24	2553.52	2056.23	2525.24	-0.016116	-0.129345	-0.169017	0.918392	0.348818	1.57332	3.75623	0.0295824	0.784835	1.82018	7.88399	0.00120377
Q9DBL7	COASY	Bifunctional coenzyme A synthase	3	185.354	254.458	171.575	184.681	172.725	201.002	166.382	153.112	178.738	228.258	212.254	303.328	234.455	221.539	236.182	244.69	162.208	141.938	191.408	122.111	-0.0225062	-0.109927	-0.166831	0.919396	0.336387	1.31739	2.7361	0.0872082	-0.192741	-0.638219	-1.06803	0.476122
F6QWP5;Q8C6M1;Q8C9A6	USP20	Ubiquitin carboxyl-terminal hydrolase 20 (Fragment)	1	90.8807	87.9308	87.4979	87.698	87.9883	68.1364	72.3168	130.905	103.522	82.0694	85.316	61.4441	70.3716	74.901	67.1286	85.0356	55.3552	80.6143	107.558	95.2481	-0.025249	-0.0995419	-0.156758	0.926403	-0.314324	-1.58233	-3.64263	0.0327532	-0.0514548	-0.231692	-0.350999	0.82475
Q8R326;Q8R326-2	PSPC1	Paraspeckle component 1	3	337.09	316.121	330.623	322.804	318.13	293.865	257.806	353.43	313.182	344.479	294.053	278.672	321.54	316.049	296.654	262.299	255.089	294.676	184.192	136.255	-0.015671	-0.114657	-0.155279	0.92689	-0.0966341	-1.0523	-1.33138	0.38551	-0.573765	-1.4063	-3.28247	0.035096
O35136;O35136-2	NCAM2	Neural cell adhesion molecule 2	5	488.653	493.816	481.694	343.231	426.704	467.534	567.358	229.15	425.406	506.076	587.227	565.248	439.561	403.582	359.38	1028.12	880.376	572.159	612.831	601.542	-0.033219	-0.0935906	-0.152863	0.92759	0.0725689	0.289619	0.460535	0.772071	0.652184	1.50273	3.83611	0.0185487
P47857;P47857-2;P47857-3	PFKM	ATP-dependent 6-phosphofructokinase, muscle type	18	1780.18	1935.44	1757.21	1577.06	1828.35	1661.13	1491.66	1854.72	1676.42	1842.68	2007.31	2070.99	2447.61	2342.94	2270.7	1923.4	2011.34	1859.48	2048.55	1835.2	-0.013601	-0.122958	-0.152433	0.92759	0.340016	1.66027	4.16199	0.0188782	0.125543	1.2901	1.5484	0.287597
Q8BW75	MAOB	Amine oxidase [flavin-containing] B	1	60.3513	37.2073	31.7993	43.1133	49.8589	34.3386	45.4699	59.171	70.7819	41.0721	84.7675	65.3783	67.7327	89.2344	67.8902	90.7697	65.7464	54.2039	84.5724	65.9918	-0.0324522	-0.0880686	-0.144239	0.932286	0.766154	1.5626	4.38838	0.0147485	0.781487	1.46707	3.72722	0.0211807
M0QWF0;Q9JMD0;Q9JMD0-2;Q9JMD0-3;Q9JMD0-4	ZFP207;ZNF207	BUB3-interacting and GLEBS motif-containing protein ZNF207 (Fragment)	1	111.084	94.5705	105.032	129.526	105.847	132.489	127.058	131.365	35.2084	158.257	103.95	99.3748	147.905	152.825	126.462	33.856	73.0594	98.2413	34.4907	100.451	-0.0496904	-0.0834073	-0.139822	0.935083	0.188058	0.762951	1.29259	0.398988	-0.787157	-1.17224	-2.48373	0.0913022
Q08331	CALB2	Calretinin	3	202.406	239.219	125.324	209.621	250.576	233.545	181.942	86.5998	189.61	344.243	296.692	208.354	78.6346	168.832	203.164	282.44	254.583	76.607	278.77	298.949	-0.0448958	-0.0822033	-0.137413	0.936642	-0.174119	-0.318219	-0.535307	0.734136	0.106317	0.167222	0.281759	0.859211
Q8R010;Q8R3V2	AIMP2	Aminoacyl tRNA synthase complex-interacting multifunctional protein 2	1	93.7517	81.3299	90.5111	82.5743	85.7051	99.4271	71.6046	93.014	99.4703	78.9558	97.9315	102.992	91.671	62.9623	73.1891	113.429	92.5564	164.97	88.4669	112.484	-0.0149895	-0.0968983	-0.136817	0.936736	-0.0453379	-0.211093	-0.326583	0.836143	0.398126	1.22482	2.47084	0.093048
E9PWW2;F6YC07;Q921T2;Q921T2-2;Q921T2-3	TOR1AIP1	Torsin-1A-interacting protein 1	1	68.577	99.3577	75.1456	50.134	68.87	87.3381	94.0561	89.3138	50.2086	55.8567	109.246	105.493	71.9527	74.685	71.9362	72.7241	83.1846	71.3371	61.2618	67.3456	-0.0341443	-0.0821793	-0.135651	0.937289	0.26032	0.693108	1.2097	0.431747	0.0572723	0.172485	0.27838	0.859211
P31938	MAP2K1	Dual specificity mitogen-activated protein kinase kinase 1	6	452.553	511.837	602.689	593.919	660.076	531.646	410.596	550.552	582.959	654.858	642.517	490.672	874.497	841.44	916.927	623.165	652.637	531.686	764.948	802.065	-0.0207391	-0.0855142	-0.133723	0.938459	0.390861	1.03863	2.00036	0.190742	0.209384	0.773656	1.30429	0.375229
Q9CQ65	MTAP	S-methyl-5'-thioadenosine phosphorylase	1	96.1224	98.2782	80.5905	68.8995	36.1066	74.353	116.034	81.2975	40.509	73.9989	63.0972	122.149	98.0081	77.1556	102.443	80.171	70.9805	110.588	39.7821	35.1635	-0.0456551	-0.0792499	-0.132704	0.93863	0.325105	0.616964	1.07914	0.489149	-0.161854	-0.231221	-0.392118	0.798754
P20029	HSPA5	78 kDa glucose-regulated protein	29	23437	22753.1	22919.5	22032.3	22602.2	24173.8	25441	22059.3	23973.6	22873.6	21873.3	22424.1	20824.5	22581.4	21432.8	26427.9	25245.9	25032.8	25999.3	26615.2	-0.00931446	-0.15035	-0.130872	0.939437	-0.0860319	-1.45268	-1.41034	0.35648	0.175418	1.64957	2.30844	0.116204
Q61423	KCNA4	Potassium voltage-gated channel subfamily A member 4	1	173.984	183.266	184.441	90.0085	88.9876	169.641	44.6252	161.768	175.951	156.787	48.9757	183.293	157.106	124.095	65.4247	91.1762	48.7201	63.3343	55.5261	122.038	-0.0511867	-0.0755277	-0.12702	0.941149	-0.412643	-0.594685	-1.04377	0.502673	-0.891496	-1.26918	-2.84308	0.0587451
Q8BL97;Q8BL97-2;Q8BL97-3;Q8BL97-4	SRSF7	Serine/arginine-rich splicing factor 7	1	156.731	107.84	45.9255	65.1796	46.9772	119.668	152.725	75.051	31.8	55.5406	155.513	101.798	50.8239	58.6503	64.0055	146.265	115.371	54.3581	70.2823	95.234	-0.0615798	-0.0744389	-0.125663	0.941854	0.0626914	0.0882703	0.14749	0.932403	0.319273	0.465298	0.80683	0.594593
D3Z5I7;E9QN98;Q6NXK7	DPP10	Inactive dipeptidyl peptidase 10	2	94.3362	95.1064	95.3774	125.755	136.92	88.901	108.116	115.201	114.925	105.648	120.991	118.242	102.827	121.88	123.31	98.7997	83.1873	123.678	125.075	116.346	-0.015739	-0.0791499	-0.11931	0.946197	0.11183	0.545141	0.862225	0.583044	0.0294745	0.118704	0.183184	0.908391
Q9CZD3	GARS	Glycine--tRNA ligase	11	3567.65	3706.37	3092.08	2802.67	3199.46	3339.33	3710.58	3116.31	2802.58	2864.99	4438.35	4611.7	4131.35	4160.65	4334.81	4806.88	4155.34	4461.82	3624.38	4297.93	-0.0120361	-0.0856791	-0.11713	0.94741	0.421635	1.72181	5.06094	0.00821042	0.385407	1.60484	3.76903	0.0201072
P40142	TKT	Transketolase	15	5485.86	5600.47	5015.07	4740.28	5465.59	4849.53	5348.72	4904.3	5477.27	5232.33	5303.51	5291.21	5791.09	5645.66	5907.5	6097.98	5965.67	6657.48	6306.72	7009.81	-0.00884735	-0.11649	-0.116837	0.94741	0.0951196	1.04154	1.31104	0.391495	0.292671	1.63168	3.335	0.0328675
Q9DBD5	PELP1	Proline-, glutamic acid- and leucine-rich protein 1	1	70.9666	78.8607	53.8817	48.0483	50.6776	95.8987	106.493	42.4144	74.0197	29.6776	92.6331	120.184	83.2449	52.4441	58.3259	99.9701	96.6929	60.2768	33.0798	73.2448	-0.0434825	-0.0691387	-0.116045	0.947466	0.381915	0.794116	1.43864	0.346292	0.250797	0.434451	0.74567	0.619995
Q68FL1;Q80ZF8	BAI3	Bai3 protein (Fragment)	1	68.1891	29.1737	32.5722	45.7228	38.025	38.4986	62.829	54.2617	44.8083	35.8151	46.8545	33.0076	54.3466	61.516	45.1321	28.4466	27.1616	17.8383	42.9211	97.9226	-0.0292417	-0.0701556	-0.115798	0.947466	0.189762	0.502032	0.848153	0.588246	-0.0993045	-0.175486	-0.294489	0.851505
D3YTP3	MTX3	Protein Mtx3	1	48.1711	76.286	72.6211	68.8823	52.7145	50.0032	72.2537	69.047	55.7018	92.681	60.227	63.9524	61.4458	46.3903	67.6354	29.7325	50.5672	44.5678	88.5668	67.1064	-0.0217394	-0.0684769	-0.110695	0.951184	-0.086663	-0.300988	-0.486719	0.759105	-0.188311	-0.468707	-0.790081	0.602374
Q9DB60	FAM213B	Prostamide/prostaglandin F synthase	2	231.097	263.718	253.664	221.17	212.827	117.023	215.875	275.864	316.553	267.658	199.763	193.26	159.115	169.702	164.25	232.229	187.403	207.883	180.315	147.566	-0.0256246	-0.0663347	-0.10896	0.952072	-0.403663	-1.65123	-4.425	0.0141747	-0.317918	-1.39777	-2.79472	0.0624337
Q91ZW3	SMARCA5	SWI/SNF-related matrix-associated actin-dependent regulator of chromatin subfamily A member 5	1	266.82	45.0924	39.4806	284.129	320.946	44.7197	42.5297	259.946	245.213	228.828	411.758	42.5324	303.131	315.368	34.8825	50.0135	67.6205	229.634	31.6175	431.255	-0.0870952	-0.0632705	-0.107323	0.952333	0.0862587	0.0553848	0.093139	0.955922	-0.382735	-0.257319	-0.442061	0.775942
P68369	TUBA1A	Tubulin alpha-1A chain	8	169178	165250	159918	166008	189229	164125	206082	195585	182720	212171	153041	159259	193569	170804	182689	180257	194540	215892	196328	204685	-0.00711332	-0.107705	-0.0981714	0.958123	-0.0543161	-0.550481	-0.681453	0.669791	0.162892	1.21744	1.77313	0.222022
Q9D0I9	RARS	Arginine--tRNA ligase, cytoplasmic	7	869.677	925.09	777.367	716.884	706.508	833.111	795.576	740.722	724.145	764.086	829.221	1006.88	1010.25	717.824	722.012	1101.65	1062.04	993.89	813.792	900.708	-0.00806106	-0.0846377	-0.097199	0.958123	0.102669	0.567971	0.877228	0.577305	0.260894	1.44774	2.67944	0.0719891
Q02248	CTNNB1	Catenin beta-1	8	965.521	1040.24	1003.74	1143.06	1296.62	913.576	897.289	1090.9	1167.98	1130.86	749.619	893.521	900.772	965.482	1066.04	881.558	821.438	701.242	771.042	762.726	-0.0122733	-0.0643973	-0.096138	0.958123	-0.232752	-1.01835	-1.82183	0.231492	-0.484597	-1.60368	-4.1294	0.0137471
Q9R0X4	ACOT9	Acyl-coenzyme A thioesterase 9, mitochondrial	9	820.016	959.72	858.837	907.487	873.784	798.287	867.354	914.572	964.205	730.782	829.538	864.7	809.722	797.845	1199.25	884.455	1319.6	851.052	974.887	1307.41	-0.0094609	-0.0719438	-0.0959611	0.958123	0.0251185	0.145714	0.215194	0.897696	0.231741	0.885094	1.52073	0.297282
Q3URE1	ACSF3	Acyl-CoA synthetase family member 3, mitochondrial	2	70.9897	67.8883	63.9513	92.2059	43.0406	56.987	72.9933	73.36	72.9739	71.5936	75.6304	67.2601	107.211	60.2557	102.915	33.1552	82.0981	47.8781	47.1183	54.8752	-0.0164557	-0.0574896	-0.0918968	0.960805	0.286497	0.725857	1.27999	0.404407	-0.304126	-0.655885	-1.15152	0.439703
Q9Z2D0	MTMR9	Myotubularin-related protein 9	1	91.6385	101.619	138.223	101.789	112.722	92.7994	124.306	45.32	178.685	138.456	98.1287	64.755	112.542	128.827	118.514	108.492	128.735	116.933	102.621	142.063	-0.028294	-0.053216	-0.0888245	0.96209	-0.0928391	-0.304685	-0.495533	0.754415	0.163175	0.742551	1.18843	0.423496
J3QMM7;K3W4M4;Q9CZ42;Q9CZ42-3	CARKD	ATP-dependent (S)-NAD(P)H-hydrate dehydratase	7	738.399	745.591	711.927	674.699	689.39	791.056	663.169	717.095	689.067	616.643	665.01	577.721	732.154	660.485	608.174	646.712	741.108	704.079	672.184	543.75	-0.0073299	-0.0762182	-0.0879837	0.962371	-0.137826	-1.07622	-1.63208	0.287381	-0.156537	-1.31519	-1.82568	0.207397
Q5M8N0	CNRIP1	CB1 cannabinoid receptor-interacting protein 1	2	1090.01	1196.39	1213.87	1304.51	1371.18	962.879	1071.2	1171.51	1459.86	1260.04	657.191	784.278	844.583	890.104	877.754	1123.46	1320.54	1339.87	1329.29	1379.81	-0.0111491	-0.0576807	-0.0863794	0.963243	-0.590759	-1.65164	-4.96868	0.00876425	0.0723825	0.450672	0.630602	0.677835
Q3TDD9	PPP1R21	Protein phosphatase 1 regulatory subunit 21	2	83.4172	91.8584	102.733	82.8323	97.0703	103.154	90.1196	106.276	85.393	78.3938	76.4966	71.3015	98.6111	95.3166	64.328	76.6993	75.43	92.9218	79.5639	58.7644	-0.00935425	-0.0592245	-0.0841117	0.963653	-0.194053	-0.915174	-1.56506	0.307493	-0.221587	-0.916827	-1.55973	0.284411
Q60676	PPP5C	Serine/threonine-protein phosphatase 5	3	250.528	219.766	193.415	159.031	225.22	232.713	201.401	174.673	240.041	165.071	177.951	202.763	292.509	227.637	330.573	194.735	208.704	276.383	245.387	221.226	-0.011797	-0.0548142	-0.0839289	0.963653	0.22514	0.735798	1.27348	0.407412	0.136975	0.630815	0.988265	0.511497
Q4V9Z5;Q4V9Z5-2;Q4V9Z5-3	SEZ6L2	Seizure 6-like protein 2	1	40.2675	88.9393	103.8	120.75	67.5931	63.9596	49.642	102.759	101.461	101.309	42.6864	69.9903	53.6899	82.5531	45.6588	100.017	110.53	77.1765	62.9001	102.905	-0.0249901	-0.0496807	-0.0827409	0.963861	-0.473502	-0.880422	-1.64125	0.284956	0.21736	0.452524	0.771132	0.609298
O55042;O55042-2	SNCA	Alpha-synuclein	7	1958.8	2048	1368.79	1861.11	1757.31	1874.01	2228.5	1342.96	1865.17	1401.9	1699.53	1166.12	1089.44	1830.23	1722.61	1422.32	1393.72	1568.31	1515.94	1064.47	-0.0126622	-0.051975	-0.0812889	0.964183	-0.26204	-0.825307	-1.4642	0.337194	-0.366981	-1.32282	-2.70596	0.0696679
Q6A0A9	FAM120A	Constitutive coactivator of PPAR-gamma-like protein 1	1	41.482	18.9144	57.368	69.4184	56.3038	51.804	47.3412	40.614	48.6388	64.3516	44.1604	19.1962	69.3658	41.9114	55.3128	68.0979	47.8356	78.7303	51.2892	60.119	-0.0206157	-0.0487913	-0.0805712	0.964183	-0.0943175	-0.165516	-0.275943	0.860886	0.508135	0.920598	1.74582	0.22864
Q9CPS5;Q9CX56	PSMD8	26S proteasome non-ATPase regulatory subunit 8	4	519.885	531.366	485.029	449.461	349.403	395.562	515.411	369.036	460.699	510.342	495.134	531.091	465.342	416.68	542.958	478.357	551.107	715.848	631.783	502.308	-0.0104864	-0.0523283	-0.07898	0.964469	0.086878	0.477683	0.730794	0.64561	0.2598	1.00186	1.77348	0.222022
Q9CPX7	MRPS16	28S ribosomal protein S16, mitochondrial	1	47.2	59.5653	48.2592	82.8266	92.4228	43.4465	74.2364	63.8198	75.5205	89.1491	69.8773	37.7315	81.2158	90.4337	85.0849	68.8135	62.3344	103.089	94.81	36.2675	-0.0171056	-0.0472249	-0.0771905	0.965402	0.124973	0.299811	0.498131	0.754079	0.169513	0.323555	0.546464	0.723003
Q99KR7	PPIF	Peptidyl-prolyl cis-trans isomerase F, mitochondrial	1	18.2144	22.1441	71.4542	73.9914	85.9816	39.4368	34.2	46.6336	74.3561	66.7944	75.5312	38.6043	51.3792	83.2938	25.6753	52.9079	28.0242	22.0994	47.568	36.8619	-0.0307729	-0.0457128	-0.0768285	0.965402	0.143681	0.19482	0.327087	0.836143	-0.244995	-0.353083	-0.604552	0.690328
Q9EP89	LACTB	Serine beta-lactamase-like protein LACTB, mitochondrial	2	192.675	1101.28	1025.9	1012.58	1104.1	913.225	1825.53	80.4669	1314.29	992.166	969.659	807.874	1077.8	1236.01	994.261	1337.34	988.81	901.857	1372.13	1781.65	-0.0629534	-0.0448355	-0.0760399	0.965638	0.432026	0.535441	0.932887	0.551538	0.700595	0.787428	1.46226	0.316243
Q9QZE5	COPG1	Coatomer subunit gamma-1	4	303.161	293.89	230.582	238.28	175.834	260.35	237.815	247.103	224.993	213.448	309.249	347.312	318.769	224.102	223.202	409.95	380.349	480.725	348.518	393.666	-0.0101368	-0.0472007	-0.0722358	0.967885	0.211093	0.686406	1.17654	0.445306	0.709911	1.61542	4.676	0.00772631
Q62419	SH3GL1	Endophilin-A2	2	82.1524	83.3794	75.0161	82.4014	125.79	55.9337	96.122	66.5704	114.343	135.758	106.433	69.7573	123.896	127.584	120.749	87.6818	89.8114	70.7609	114.589	89.0664	-0.0175447	-0.0433819	-0.071447	0.967932	0.276574	0.812367	1.44597	0.343488	0.0596957	0.238393	0.370268	0.813708
Q91ZP9	NECAB2	N-terminal EF-hand calcium-binding protein 2	3	674.833	592.724	429.553	427.318	500.242	525.839	534.303	533.671	509.036	414.737	432.584	334.113	175.648	265.494	303.71	419.625	407.547	200.074	407.059	265.349	-0.00956092	-0.0470295	-0.0711928	0.967932	-0.819268	-1.43885	-3.60028	0.0341892	-0.689017	-1.34579	-3.09697	0.0433438
D3YZT0;D3Z629;P51410	RPL9	60S ribosomal protein L9 (Fragment)	1	271.165	293.934	249.804	230.114	254.573	296.738	306.387	263.94	205.459	200.923	292.006	285.7	320.176	276.797	232.449	366.13	301.927	404.106	301.975	506.656	-0.00895529	-0.0435745	-0.0661081	0.971586	0.124336	0.791987	1.22008	0.42817	0.504907	1.40999	3.22452	0.0377023
Q8K2C9	PTPLAD1	Very-long-chain (3R)-3-hydroxyacyl-CoA dehydratase 3	3	239.84	276.01	211.927	212.291	185.643	255.091	244.445	249.42	190.36	160.55	186.98	291.964	241.494	239.528	197.427	219.54	218.496	230.593	114.023	105.248	-0.00959034	-0.0401115	-0.062542	0.974031	0.0480941	0.229711	0.354188	0.824498	-0.410861	-0.970752	-1.83412	0.205662
Q9DC51	GNAI3	Guanine nucleotide-binding protein G(k) subunit alpha	1	165.921	218.167	268.372	168.682	273.05	141.372	160.069	272.97	316.853	192.883	155.227	174.65	267.557	195.716	233.686	250.033	217.143	280.609	199.159	304.288	-0.0147068	-0.0359866	-0.059301	0.976215	-0.0724418	-0.230606	-0.374144	0.814612	0.210804	0.671235	1.13625	0.444958
B2RWC4	LRRC73	Gm88 protein	1	31.0788	28.1321	43.5178	47.718	49.8766	35.2516	36.0039	47.9947	50.6078	61.0629	31.0237	25.3181	34.4511	34.9196	22.8512	18.9747	23.7318	33.3618	46.2681	50.606	-0.00847979	-0.038098	-0.0586864	0.97631	-0.44441	-1.67596	-4.7762	0.0103404	-0.176111	-0.604679	-1.00082	0.506699
P63323;Q6ZWZ6	RPS12	40S ribosomal protein S12	2	476.262	536.903	542.472	544.438	675.821	539.933	646.557	416.888	540.207	569.228	508.772	626.614	576.873	492.992	534.297	698.906	557.155	805.655	600.711	553.762	-0.00742636	-0.0380241	-0.0570632	0.97665	-0.0133722	-0.0833357	-0.12072	0.942782	0.16018	0.739198	1.17807	0.428223
Q91WD5	NDUFS2	NADH dehydrogenase [ubiquinone] iron-sulfur protein 2, mitochondrial	18	2120.83	2244.75	2184.1	2298.7	2061.26	1601.42	2078.47	4591.91	1593.3	1667.79	2385.11	2753.35	2361.27	2507.49	2407.47	2130.5	1903.33	1542.41	1779.22	1514.27	-0.01496	-0.0340071	-0.0562732	0.97665	0.19676	1.49109	2.63945	0.0982628	-0.311164	-1.41813	-2.82701	0.059924
Q9D289	TRAPPC6B	Trafficking protein particle complex subunit 6B	2	94.7845	85.1932	243.837	133.984	216.902	226.354	96.5656	105.341	230.574	84.4215	98.4339	147.924	217.591	217.992	99.7974	134.061	173.229	159.608	149.45	325.646	-0.0214629	-0.0322352	-0.0541552	0.977937	0.0557708	0.0907392	0.151175	0.930968	0.336691	0.541256	0.945766	0.533539
A2AGT5;A2AGT5-2;A2AGT5-3;K3W4R5;Z4YL78	CKAP5	Cytoskeleton-associated protein 5	18	1206.35	1196.12	1211.1	1081.87	1183.79	1100.77	1046.45	1108.66	1110.18	1272.01	1048.73	1133.8	1277.31	1200.93	1461.38	1263.39	1238.53	1547.12	997.47	1126.95	-0.00424078	-0.0488014	-0.0531897	0.978309	0.0745803	0.562393	0.792104	0.616941	0.0541762	0.408435	0.526652	0.732707
F6V305;Q9CWU6	UQCC1	Ubiquinol-cytochrome-c reductase complex assembly factor 1 (Fragment)	1	46.5412	52.5052	50.2975	64.7636	51.9821	67.2806	27.595	75.0418	66.0474	70.8032	91.586	69.4266	54.3766	56.3625	51.9054	48.0808	14.8805	35.1691	59.0265	59.6516	-0.0116938	-0.0311502	-0.0510422	0.979224	0.246782	0.880317	1.56226	0.308416	-0.362231	-0.728882	-1.30514	0.375102
Q00612	G6PDX	Glucose-6-phosphate 1-dehydrogenase X	3	208.368	578.365	666.523	259.3	275.99	588.648	181.818	438.939	433.049	221.407	280.697	562.616	345.488	171.039	230.421	473.416	602.182	434.854	385.659	203.621	-0.0196612	-0.0283002	-0.0475892	0.980777	-0.270027	-0.407318	-0.69484	0.664352	0.133124	0.216729	0.365673	0.816078
P62743	AP2S1	AP-2 complex subunit sigma	6	2352.63	2432.99	2531.53	2341.57	2334.58	1996.23	2313.71	2570.62	2389.4	2401.66	1795.1	2079.69	2051.74	2157.44	2141.72	2030.67	2239.8	2371	2180	1963.69	-0.0037953	-0.0381318	-0.0448157	0.981534	-0.220456	-1.53047	-2.90347	0.072662	-0.159344	-1.38055	-1.90758	0.188165
Q8K0D7	WRB	Tail-anchored protein insertion receptor WRB	1	33.4208	32.9616	232.995	42.1948	30.7772	28.2662	34.2004	173.075	32.3933	94.97	38.0912	31.9405	38.2483	209.365	29.8471	52.029	24.3746	64.7258	223.041	44.8982	-0.029191	-0.0264342	-0.0447483	0.981534	-0.0549977	-0.0497593	-0.0835181	0.959701	0.330797	0.297308	0.511058	0.739018
G5E8G3	OPCML	MCG9827	5	788.812	1015.53	852.341	1219.92	1276.99	731.819	726.582	1017.73	1470.23	1076.3	336.403	379.231	360.306	645.308	696.204	1082.73	784.344	927.553	742.39	888.656	-0.0102084	-0.0272471	-0.044639	0.981534	-1.13695	-1.56739	-4.56147	0.012105	-0.224738	-0.763583	-1.30353	0.375402
Q9ERI6	RDH14	Retinol dehydrogenase 14	3	428.602	386.868	391.274	394.198	487.009	454.044	410.42	424.875	357.447	370.202	274.821	300.937	287.644	339.888	276.272	344.191	341.843	346.399	284.666	282.368	-0.00410519	-0.0289354	-0.0396716	0.98357	-0.481977	-1.68669	-5.01194	0.00852964	-0.401539	-1.63427	-3.98145	0.0161775
G3UXL2;Q9D7G0	PRPS1;PRPS1L3	Protein Prps1l3	3	269.387	355.209	334.224	358.547	362.144	323.078	181.609	371.146	460.008	338.02	240.404	261.138	355.016	215.427	259.704	270.031	213.312	369.252	222.219	270.933	-0.00878673	-0.0239831	-0.0392266	0.98357	-0.333964	-1.20694	-2.40511	0.125072	-0.34259	-1.12336	-2.14356	0.142284
E9PUT1;Q91YM4	TBRG4	Protein TBRG4	1	92.3693	88.1106	74.8959	90.3527	74.9441	97.5257	68.1745	108.944	85.7838	74.7501	81.3999	98.7799	80.6828	68.763	65.0929	74.6604	92.2038	57.9409	63.7327	91.469	-0.00533252	-0.0257278	-0.0390942	0.98357	-0.107635	-0.518054	-0.818457	0.601858	-0.117457	-0.490472	-0.77145	0.609298
D3YU12;Q8K2T1	NMRAL1	NmrA-like family domain-containing protein 1	2	112.549	87.4861	128.51	47.3977	83.0485	131.472	66.5364	132.684	107.327	42.5507	105.971	113.638	108.251	89.6744	88.7253	142.573	116.151	125.137	109.44	86.7516	-0.0143049	-0.0233059	-0.0390691	0.98357	0.205819	0.501947	0.852112	0.586914	0.429704	0.904016	1.68904	0.244494
P48678;P48678-2;P48678-3	LMNA	Prelamin-A/C	4	360.558	274.669	315.987	242.909	261.783	337.584	214.969	289.928	236.738	335.833	240.784	237.717	261.568	292.503	263.633	210.519	220.753	264.234	180.265	247.603	-0.00601242	-0.0244714	-0.0383135	0.983772	-0.144513	-0.78264	-1.25853	0.412604	-0.370982	-1.32997	-2.73484	0.0674544
F8VQN6;Q8R4H2	ARHGEF12	Rho guanine nucleotide exchange factor 12	1	136.02	36.3408	147.332	37.0806	136.939	98.4788	40.9265	143.831	76.4686	92.1518	161.409	168.009	152.265	166.472	32.8486	32.1013	28.6553	28.3767	33.7373	225.212	-0.0161209	-0.0194798	-0.0328616	0.985547	0.516265	0.507789	0.883369	0.574367	-0.779847	-0.687979	-1.25269	0.395998
E9Q0A4;F8VQE2;Q9QXL1	KIF21B	Kinesin-like protein KIF21B	1	120.128	114.023	176.65	207.657	209.287	158.653	169.295	137.332	139.962	168.266	156.081	108.711	156.932	186.104	157.57	68.9614	97.9444	42.2307	59.666	39.0377	-0.00563852	-0.0175873	-0.0284416	0.987422	-0.080288	-0.214972	-0.352906	0.824872	-1.42579	-1.62129	-5.15841	0.00501969
Q9WVJ2	PSMD13	26S proteasome non-ATPase regulatory subunit 13	5	799.358	672.03	697.305	567.996	632.79	743.711	723.116	594.819	617.109	611.063	614.083	597.293	521.996	606.168	565.29	734.067	726.044	868.549	748.664	801.438	-0.00274987	-0.0210346	-0.0279815	0.987422	-0.20831	-1.30197	-2.33114	0.133886	0.167554	1.0522	1.60859	0.270089
Q9ESW4	AGK	Acylglycerol kinase, mitochondrial	5	784.988	795.294	852.478	877.577	915.009	841.363	775.614	795.59	784.924	903.749	952.39	864.692	839.032	1051.31	995.894	626.857	627.807	549.928	415.703	458.003	-0.00255719	-0.0217256	-0.0276742	0.987422	0.16678	0.975621	1.60569	0.294706	-0.719579	-1.72417	-5.82971	0.00331083
G3X8R0	REEP5	Receptor accessory protein 5, isoform CRA_a	3	240.14	276.853	281.889	263.509	252.491	223.315	262.565	274.703	254.901	263.236	206.457	224.318	217.257	291.332	283.442	343.696	307.648	225.352	345.217	389.919	-0.00228479	-0.0226066	-0.0267793	0.987731	-0.10436	-0.61149	-0.936719	0.549714	0.270471	0.993022	1.77188	0.222296
P14869	RPLP0	60S acidic ribosomal protein P0	9	3291.27	3241.25	3080.63	2607.44	2559.85	3476.27	3151.74	3021.62	2442.07	2353.02	2968.71	3116.65	3119.81	2414.63	2220.3	3360.31	2875.41	3814.09	2706.33	3358.89	-0.0032349	-0.0170066	-0.025367	0.988447	-0.0896796	-0.470597	-0.726781	0.647734	0.120692	0.694089	1.02705	0.49482
Q9CQU3	RER1	Protein RER1	2	113.397	93.674	69.7864	79.8966	119.442	109.576	130.971	119.355	56.7555	75.6939	165.584	151.606	150.9	127.901	85.2274	115.474	130.509	119.032	96.358	81.6042	-0.00586025	-0.0144296	-0.0237655	0.98931	0.503732	1.17833	2.43508	0.122052	0.232348	0.731103	1.25414	0.395597
Q5SWU9;Q5SWU9-2	ACACA	Acetyl-CoA carboxylase 1	5	154.25	135.832	143.836	137.075	195.526	138.393	146.622	85.2187	164.564	233.086	139.908	168.423	183.709	208.228	196.904	190.214	233.782	168.421	238.684	224.325	-0.00536547	-0.0140987	-0.0231219	0.989421	0.235341	0.932208	1.65355	0.282038	0.463948	1.39783	3.12068	0.0424717
E9Q7C9;O88447;Q5UE59;Q7TNF4;Q8CD76	KLC1	Kinesin light chain 1	12	1792.96	1861.22	1686.33	1661.28	1690.06	1658.54	1607.81	1622.6	1683.05	1835.31	1304.97	1252.73	1283.69	1394.64	1479.28	2204.16	2084.86	2703.43	2285.53	2580.45	-0.00155589	-0.022816	-0.0212626	0.990091	-0.354085	-1.73967	-4.75872	0.0104522	0.440525	1.69485	4.51738	0.00915201
Q923T9;Q923T9-2;Q923T9-3	CAMK2G	Calcium/calmodulin-dependent protein kinase type II subunit gamma	10	3614.22	3337.64	3927.39	3832.71	3995.63	3089.6	3004.84	4100.05	3933.27	4289.62	2639.92	2582.6	3262.47	3757.8	3512.26	3215.69	3351.97	4220.38	3156.6	3809.36	-0.00254864	-0.0140692	-0.0207418	0.990105	-0.250323	-1.10918	-2.04182	0.182528	-0.0806194	-0.553094	-0.751946	0.617733
Q99N92	MRPL27	39S ribosomal protein L27, mitochondrial	1	50.5567	43.0014	145.256	58.6756	48.0489	186.757	51.3788	60.5796	50.1451	42.9273	52.7647	37.9699	44.133	44.5844	38.3941	164.386	25.8916	37.9892	31.6698	66.9075	-0.00838646	-0.0113129	-0.0190474	0.991039	-0.525782	-0.972738	-1.86894	0.218282	-0.205849	-0.239607	-0.408512	0.791729
Q9Z2W1	STK25	Serine/threonine-protein kinase 25	1	66.7575	66.6927	58.9714	110.527	49.0518	34.3385	87.2783	73.8663	100.273	84.7571	81.343	47.7593	67.5391	125.572	72.8893	94.5956	84.2299	40.8866	111.468	101.461	-0.00470503	-0.00966019	-0.0160616	0.992984	0.14378	0.339784	0.566938	0.719306	0.326386	0.677584	1.19777	0.419421
F6UR10	SPCS1	Signal peptidase complex subunit 1	2	197.711	236.336	185.384	120.506	174.042	256.17	267.17	129.602	127.029	137.591	197.414	274.842	220.804	152.138	196.525	281.827	198.13	232.145	146.839	168.153	-0.00319733	-0.00772224	-0.0127331	0.994405	0.208994	0.677001	1.15872	0.454206	0.164216	0.509846	0.844221	0.578197
F8WHB1;Q9R0K7	ATP2B2	Calcium-transporting ATPase	12	1319.63	1315.7	1274.97	1586.73	1724.55	1293.47	1469.67	1428.72	1497.59	1224.69	1285.83	1221.31	1440.6	1756.48	1553.44	1218.49	1205.55	1658.33	1111.69	1202.99	-0.00104362	-0.0061647	-0.00892905	0.996902	0.0265731	0.120096	0.18604	0.913075	-0.178457	-0.786876	-1.28015	0.385069
D3YUG3;D3YUT3;D3Z5R8;D3Z722;Q9CZX8	RPS19	40S ribosomal protein S19 (Fragment)	1	213.053	202.485	250.643	232.821	268.321	197.965	223.663	223.586	199.396	302.416	175.242	208.985	215.919	254.624	223.253	259.271	222.862	163.795	243.704	181.942	-0.00112003	-0.00544568	-0.00826136	0.996902	-0.104009	-0.552287	-0.859182	0.583252	-0.135533	-0.568439	-0.902067	0.554375
P60487	PDXP	Pyridoxal phosphate phosphatase	4	1102.15	965.93	1110.82	1083.77	1188.23	789.612	897.061	1022.43	1329.01	1298.25	838.776	680.701	781.989	1011.17	997.684	944.486	977.459	1129.3	1361.57	1167.04	-0.00121017	-0.00497135	-0.0077718	0.996902	-0.332236	-1.23691	-2.48766	0.114845	0.0178319	0.0876328	0.129374	0.934586
P62814	ATP6V1B2	V-type proton ATPase subunit B, brain isoform	17	12276.6	11379.8	12019.4	10673.2	12137	11299.3	12054	13484.1	11274.1	11670	8734.55	9127.55	10423.6	9948.56	10744.8	8539.82	8361.8	8705.83	9216.69	6989.64	-0.000580856	-0.00724591	-0.00751815	0.996902	-0.267132	-1.54573	-3.25122	0.0500506	-0.479875	-1.75973	-5.23791	0.0047672
Q6GYP7;Q6GYP7-2;Q6GYP7-6	RALGAPA1	Ral GTPase-activating protein subunit alpha-1	1	91.0967	235.679	364.958	214.136	304.256	236.45	215.364	293.499	173.245	173.898	122.838	192.981	147.034	331.697	182.983	261.783	159.874	106.265	36.9542	344.898	-0.00222457	-0.00391932	-0.00655423	0.997241	-0.240451	-0.371793	-0.631414	0.695187	-0.632309	-0.602395	-1.07714	0.4732
Q11136	PEPD	Xaa-Pro dipeptidase	3	185.314	80.3322	188.077	321.51	180.984	152.566	229.221	63.9027	214.271	289.42	134.25	205.051	51.209	201.9	89.2075	127.16	124.305	118.341	168.405	179.249	-0.0026649	-0.00355035	-0.00597897	0.997241	-0.534061	-0.667591	-1.19147	0.439805	-0.299837	-0.531107	-0.922822	0.544373
Q9JKR6	HYOU1	Hypoxia up-regulated protein 1	18	2994.93	3023.72	3065	2690.38	3033.95	3060.78	3399.49	2460.19	2858.6	2711.71	3140.03	3018.2	2596.22	2489.18	2700.78	3025.18	3205.13	3358.3	3385.8	3098.07	-0.000467782	-0.00405937	-0.00512224	0.997241	-0.0797946	-0.756184	-0.988834	0.526616	0.117036	1.22722	1.43607	0.326775
F6SZ47;P28028	BRAF	Serine/threonine-protein kinase B-raf (Fragment)	1	94.6461	169.701	191.163	178.08	177.867	196.482	119.101	33.7122	300.568	341.531	282.054	29.1202	352.139	28.4287	119.368	330.656	291.149	62.2838	49.2973	34.1845	-0.00263233	-0.00278428	-0.0047053	0.997241	-0.665143	-0.53576	-0.937551	0.549714	-0.634343	-0.583891	-1.04106	0.488018
Q8C547	HEATR5B	HEAT repeat-containing protein 5B	1	19.6369	16.7934	23.7565	33.1645	65.6758	41.99	27.2639	38.977	33.7877	33.8248	29.7078	31.4516	45.2256	39.7062	21.999	18.0538	17.9926	31.9595	37.8149	50.977	0.000363033	0.000866206	0.00142929	0.998887	0.187314	0.417545	0.70432	0.65995	0.155119	0.32225	0.541695	0.723529
Q9WUP7;Q9WUP7-2	UCHL5	Ubiquitin carboxyl-terminal hydrolase isozyme L5	3	166.189	184.673	204.587	207.946	158.817	123.17	216.011	164.796	176.007	233.568	213.323	160.72	132.243	161.976	187.609	187.112	214.734	143.48	200.497	187.013	0.000307723	0.00112489	0.00178754	0.998887	-0.107002	-0.492505	-0.781837	0.621828	0.0128682	0.0653216	0.0955926	0.9512
A0A087WRM2;Q91VK4	ITM2C	Integral membrane protein 2C	3	339.21	376.885	401.212	338.169	251.942	327.184	405.651	389.29	294.024	242.278	259.161	288.839	280.934	261.986	259.448	398.607	460.321	530.244	305.558	298.945	0.000752653	0.00288392	0.00455444	0.997241	-0.3092	-1.29329	-2.61329	0.10143	0.189035	0.640601	1.06871	0.475966
Q99PT1	ARHGDIA	Rho GDP-dissociation inhibitor 1	9	1624.89	1785.94	1498.44	1569.54	1970.14	1034.24	1372.33	1499.7	2387.68	2262.11	1186.05	1728.9	1957.86	1913.6	2183.56	1314.55	1496.09	1207.03	1479.82	1339.03	0.00284491	0.00805386	0.0131349	0.994405	0.0801787	0.316244	0.504642	0.751624	-0.301936	-1.41813	-2.79269	0.0624337
Q9JKB1	UCHL3	Ubiquitin carboxyl-terminal hydrolase isozyme L3	2	277.474	260.576	288.781	287.534	215.396	222.457	215.101	242.368	285.214	343.451	255.057	259.804	235.374	287.516	304.255	267.114	305.137	277.432	386.139	363.139	0.00204615	0.00928527	0.0142751	0.993988	0.0279705	0.180379	0.259581	0.870803	0.256562	0.993469	1.75262	0.226998
B1ASW6;Q5NCF2	TRAPPC1	Trafficking protein particle complex subunit 1	1	75.7666	89.0989	84.4475	106.36	75.4156	88.4905	87.741	77.1776	108.392	80.1186	70.5043	77.6688	89.2763	110.252	170.174	60.392	96.5077	100.916	105.209	119.898	0.00272622	0.0150346	0.0221705	0.989773	0.195	0.507769	0.859404	0.583252	0.179699	0.635936	1.05277	0.482794
A0A087WQ70;Q07235	SERPINE2	Glia-derived nexin (Fragment)	1	112.951	129.086	127.747	86.485	89.2528	121.331	119.884	96.5547	92.9703	107.641	124.366	116.694	144.017	82.3061	81.988	116.488	114.567	160.528	111.147	113.246	0.00454513	0.0204652	0.0315086	0.985589	-0.0110858	-0.0369766	-0.0593506	0.971887	0.206233	0.813214	1.36484	0.351328
Q4VAE3	TMEM65	Transmembrane protein 65	4	682.901	796.033	680.497	636.998	731.41	756.717	822.436	726.663	613.705	565.856	596.298	750.986	741.122	858.443	689.395	797.671	994.974	1022.26	650.081	782.444	0.00348109	0.0228299	0.0320618	0.985547	0.0395573	0.258685	0.372112	0.815055	0.21517	1.06277	1.78844	0.218041
Q9DCU6	MRPL4	39S ribosomal protein L4, mitochondrial	3	203.909	198.712	263.827	210.838	191.607	229.453	223.505	214.237	182.869	193.205	241.308	261.693	230.442	229.608	271.562	213.962	251.198	197.232	206.035	131.272	0.00356593	0.0227697	0.032245	0.985547	0.227613	1.25141	2.29928	0.138754	-0.117324	-0.47964	-0.756751	0.615758
P59017	BCL2L13	Bcl-2-like protein 13	1	76.2692	40.0822	89.503	84.9202	86.056	80.4647	73.4083	127.042	104.405	33.6796	36.8236	43.6882	89.9815	79.2013	102.823	78.4485	56.3342	75.0314	88.5881	92.1864	0.0108754	0.0194514	0.0325137	0.985547	-0.160128	-0.304425	-0.51086	0.748694	0.139283	0.422662	0.694486	0.6462
A2RTH5	LCMT1	Leucine carboxyl methyltransferase 1	3	174.94	141.43	149.091	154.63	185.602	163.233	119.541	130.771	173.4	205.399	189.219	195.996	175.299	165.29	222.945	175.559	159.833	105.954	111.272	117.883	0.00519362	0.0211597	0.0331229	0.985547	0.246187	1.22106	2.28521	0.14108	-0.277993	-1.00547	-1.80647	0.212658
O89053	CORO1A	Coronin-1A	4	1392.59	1313.86	1342.49	1310.82	1563.18	1068.56	1171.96	1443.28	1676.13	1385.74	878.96	935.151	1079.96	1250.04	1278.74	1095.96	1213.01	1222.14	1368.76	1384.76	0.00440173	0.0231831	0.0345663	0.985545	-0.341297	-1.29734	-2.68127	0.093549	-0.141582	-0.837456	-1.25534	0.395577
Q9CQ60	PGLS	6-phosphogluconolactonase	5	954.753	778.695	832.661	634.17	757.234	930.343	671.775	693.29	747.798	822.453	797.14	801.979	847.208	571.436	723.527	706.836	726.139	810.241	671.154	390.76	0.00417088	0.0236383	0.0346193	0.985545	-0.0766197	-0.419162	-0.63816	0.692019	-0.331535	-1.0263	-1.90949	0.18798
E9QMR2;F8VPN7;Q8BIK4;Q8BIK4-2	DOCK9	Dedicator of cytokinesis protein 9	1	43.9838	78.946	47.2551	106.58	92.8756	32.298	75.2643	109.211	86.6446	96.6726	65.6077	159.011	122.335	67.0537	76.0067	126.005	66.3132	63.5131	98.2626	109.557	0.0125322	0.0217382	0.0363729	0.984909	0.394115	0.681768	1.21154	0.430885	0.411251	0.810406	1.48173	0.309993
A2AH85;G3UZ34;O08810	EFTUD2	116 kDa U5 small nuclear ribonucleoprotein component	6	678.236	662.368	517.468	474.135	408.899	802.59	584.368	419.508	445.326	474.707	741.974	792.715	626.515	459.303	496.599	752.245	717.063	439.37	510.508	355.35	0.0080781	0.0258726	0.0417344	0.983043	0.180158	0.585418	0.985456	0.528066	-0.0575341	-0.167617	-0.271464	0.862151
A2AWI7	SH3GLB2	Endophilin-B2	7	638.516	704.626	789.363	819.482	845.795	571.324	666.995	825.103	887.946	803.048	398.103	347.141	438.518	604.492	678.08	438.785	552.962	483.018	772.358	580.618	0.00658333	0.0282579	0.0438702	0.981748	-0.662379	-1.42102	-3.45073	0.040289	-0.491207	-1.32307	-2.87885	0.0567285
Q9DB15	MRPL12	39S ribosomal protein L12, mitochondrial	2	214.384	215.696	173.543	206.577	138.291	179.063	173.555	190.512	199.169	172.973	254.43	214.698	176.665	183.418	131.205	112.517	103.604	132.153	91.2378	85.8175	0.00571272	0.0305891	0.0454347	0.981534	0.0165817	0.055236	0.088688	0.957917	-0.837147	-1.69809	-5.72037	0.00357492
Q9Z1L5	CACNA2D3	Voltage-dependent calcium channel subunit alpha-2/delta-3	3	265.47	203.477	227.72	241.356	241.91	240.166	115.923	326.598	288.229	253.41	207.12	173.023	128.296	245.563	174.698	333.644	257.043	277.437	344.405	343.015	0.0123012	0.0299899	0.0494277	0.979715	-0.359009	-1.1128	-2.17346	0.159822	0.393771	1.3918	2.97596	0.0501776
[truncated: 1,339 more rows]

## Sheet: SupplementaryTable S3
Supplementary Table S3: IPA output for significantly downregulated and upregulated proteins in at least two groups of neurons expressing shRNA against SNX4.
[truncated: 501 more rows]

## Sheet: SupplementaryTable S4
Supplementary Table S4: SynGO output for altered proteins in the same direction in at least 2 shRNA against SNX4 expressing neurons
[truncated: 285 more rows]

[truncated: 1 more sheets: SupplementaryTable S5]
